# Supplementary material for: Assessing methanotrophy and carbon fixation for biofuel production by Methanosarcina acetivorans
Source: Microb Cell Fact. 2016 Jan 17;15:10. doi: 10.1186/s12934-015-0404-4 (PMC4716644; doi:10.1186/s12934-015-0404-4)
Supplement: Supplementary file 1 — 10.1186/s12934-015-0404-4 iMAC868 metabolic reconstruction. [file 12934_2015_404_MOESM1_ESM.xlsx]

## Sheet: reactions
Abbreviation	Name	Reaction	GPR	Subsystem	Reversible	Lower bound	Upper bound	Objective
ADSL1	adenylosuccinate lyase	dcamp[c] <==> amp[c] + fum[c]	MA3971	Alanine and Aspartate Metabolism	0	0	1000	0
ADSS	adenylosuccinate synthase	asp-L[c] + gtp[c] + imp[c] <==> dcamp[c] + gdp[c] + (2) h[c] + pi[c]	(MA1919 or MA4118)	Alanine and Aspartate Metabolism	0	0	1000	0
ALATA_L	L-alanine transaminase	akg[c] + ala-L[c] <==> glu-L[c] + pyr[c]	(MA0636 or MA0925 or MA1385 or MA1712 or MA1819)	Alanine and Aspartate Metabolism	1	-1000	1000	0
ALATRS	Alanyl-tRNA synthetase	ala-L[c] + atp[c] + trnaala[c] <==> amp[c] + ppi[c] + alatrna[c]	(MA0194 or MA2014)	Alanine and Aspartate Metabolism	0	0	1000	0
APAT2	beta-alanine:2-oxoglutarate aminotransferase	akg[c] + ala-B[c] <==> glu-L[c] + msa[c]	MA2859	Alanine and Aspartate Metabolism	0	0	1000	0
ARGSL	argininosuccinate lyase	argsuc[c] <==> arg-L[c] + fum[c]	MA1318	Alanine and Aspartate Metabolism	1	-1000	1000	0
ARGSS	argininosuccinate synthase	asp-L[c] + atp[c] + citr-L[c] <==> amp[c] + argsuc[c] + h[c] + ppi[c]	MA2142	Alanine and Aspartate Metabolism	0	0	1000	0
ASADi	aspartate-semialdehyde dehydrogenase, irreversible	4pasp[c] + h[c] + nadph[c] <==> aspsa[c] + nadp[c] + pi[c]	MA0430	Alanine and Aspartate Metabolism	0	0	1000	0
ASNN	L-asparaginase	asn-L[c] + h2o[c] <==> asp-L[c] + nh4[c]	MA1317	Alanine and Aspartate Metabolism	0	0	1000	0
ASNS1	asparagine synthase (glutamine-hydrolysing)	asp-L[c] + atp[c] + gln-L[c] + h2o[c] <==> amp[c] + asn-L[c] + glu-L[c] + h[c] + ppi[c]	(MA0051 or MA1966)	Alanine and Aspartate Metabolism	0	0	1000	0
ASP1DC	aspartate 1-decarboxylase	asp-L[c] + h[c] <==> ala-B[c] + co2[c]	(MA0006 or MA1949)	Alanine and Aspartate Metabolism	0	0	1000	0
ASPCT	aspartate carbamoyltransferase	asp-L[c] + cbp[c] <==> cbasp[c] + h[c] + pi[c]	(MA4501 and MA4502)	Alanine and Aspartate Metabolism	0	0	1000	0
ASPKi	aspartate kinase, irreversible	asp-L[c] + atp[c] <==> 4pasp[c] + adp[c]	MA0131	Alanine and Aspartate Metabolism	0	0	1000	0
ASPTA	aspartate transaminase	akg[c] + asp-L[c] <==> glu-L[c] + oaa[c]	(MA0636 or MA1385 or MA1819)	Alanine and Aspartate Metabolism	1	-1000	1000	0
ASPTRS	Aspartyl-tRNA synthetase	asp-L[c] + atp[c] + trnaasp[c] <==> amp[c] + ppi[c] + asptrna[c]	MA1684	Alanine and Aspartate Metabolism	0	0	1000	0
BAMPPALDOX	beta-Aminopropion aldehyde:NAD+ oxidoreductase	bamppald[c] + h2o[c] + nad[c] <==> ala-B[c] + (2) h[c] + nadh[c]	MA2860	Alanine and Aspartate Metabolism	0	0	1000	0
HSDy	homoserine dehydrogenase (NADPH)	hom-L[c] + nadp[c] <==> aspsa[c] + h[c] + nadph[c]	MA2572	Alanine and Aspartate Metabolism	1	-1000	1000	0
PC	pyruvate carboxylase	atp[c] + hco3[c] + pyr[c] <==> adp[c] + h[c] + oaa[c] + pi[c]	(MA0674 and MA0675)	Alanine and Aspartate Metabolism	0	0	1000	0
2MBCOAS	2-methylbutyrate CoA synthesis	2mbr[c] + atp[c] + coa[c] <==> 2mbcoa[c] + amp[c] + ppi[c]	MA2912	Amino Acid Metabolism	0	0	1000	0
ACGK	acetylglutamate kinase	acglu[c] + atp[c] <==> acg5p[c] + adp[c]	MA4515	Amino Acid Metabolism	0	0	1000	0
ACGS	N-acetylglutamate synthase	accoa[c] + glu-L[c] <==> acglu[c] + coa[c] + h[c]	((MA4339 or MA0239) or MA3564)	Amino Acid Metabolism	0	0	1000	0
ACOTA	acetylornithine transaminase	acg5sa[c] + glu-L[c] <==> acorn[c] + akg[c]	(MA0119 or MA0581 or MA2859)	Amino Acid Metabolism	1	-1000	1000	0
AGPR	N-acetyl-g-glutamyl-phosphate reductase	acg5p[c] + h[c] + nadph[c] <==> acg5sa[c] + nadp[c] + pi[c]	MA3566	Amino Acid Metabolism	0	0	1000	0
AMPTASECG	alanyl aminopeptidase (cys-gly)	cgly[c] + h2o[c] <==> cys-L[c] + gly[c]	(MA1605 or MA2653)	Amino Acid Metabolism	0	0	1000	0
CHORM	chorismate mutase	chor[c] <==> pphn[c]	(MA3150 or MA1377)	Amino Acid Metabolism	0	0	1000	0
DIPS	diphthine synthase	amet[c] + caphis[c] <==> ahcys[c] + cmaphis[c] + h[c]	MA1370	Amino Acid Metabolism	0	0	1000	0
GLU5K	glutamate 5-kinase	atp[c] + glu-L[c] <==> adp[c] + glu5p[c]	MA4101	Amino Acid Metabolism	0	0	1000	0
HSDx	homoserine dehydrogenase (NADH)	hom-L[c] + nad[c] <==> aspsa[c] + h[c] + nadh[c]	MA2572	Amino Acid Metabolism	1	-1000	1000	0
METSOXR2	methionine oxidation 3 (thioredoxin)	metsox-R-L[c] + trdrd[c] <==> trdox[c] + h2o[c] + met-L[c]	MA1431	Amino Acid Metabolism	0	0	1000	0
OPAH	5-Oxoproline amidohydrolase (ATP-hydrolysing)	5oxpro[c] + atp[c] + (2) h2o[c] <==> adp[c] + glu-L[c] + h[c] + pi[c]	MA2300	Amino Acid Metabolism	0	0	1000	0
ORNTAC	ornithine transacetylase	acorn[c] + glu-L[c] <==> acglu[c] + orn[c]	MA3564	Amino Acid Metabolism	1	-1000	1000	0
PPND	prephenate dehydrogenase	nad[c] + pphn[c] <==> 34hpp[c] + co2[c] + nadh[c]	MA4595	Amino Acid Metabolism	0	0	1000	0
AGMT	agmatinase	agm[c] + h2o[c] <==> ptrc[c] + urea[c]	MA3986	Arginine and Proline Metabolism	0	0	1000	0
ARGDr	arginine deiminase	arg-L[c] + h2o[c] <==> citr-L[c] + nh4[c]	MA0792	Arginine and Proline Metabolism	1	-1000	1000	0
ARGTRS	Arginyl-tRNA synthetase	arg-L[c] + atp[c] + trnaarg[c] <==> amp[c] + ppi[c] + argtrna[c]	MA0043	Arginine and Proline Metabolism	0	0	1000	0
OCBT	ornithine carbamoyltransferase	cbp[c] + orn[c] <==> citr-L[c] + h[c] + pi[c]	MA3310	Arginine and Proline Metabolism	0	0	1000	0
ORNCD	ornithine cyclodeaminase	orn[c] <==> nh4[c] + pro-L[c]	MA3252	Arginine and Proline Metabolism	0	0	1000	0
ORNDC	Ornithine Decarboxylase	h[c] + orn[c] <==> co2[c] + ptrc[c]	MA2728	Arginine and Proline Metabolism	0	0	1000	0
P5CRx	pyrroline-5-carboxylate reductase	nad[c] + pro-L[c] <==> 1pyr5c[c] + (2) h[c] + nadh[c]	(MA0152 or MA4102)	Arginine and Proline Metabolism	1	-1000	1000	0
P5CRy	L-Proline:NADP+ 5-oxidoreductase	nadp[c] + pro-L[c] <==> 1pyr5c[c] + (2) h[c] + nadph[c]	(MA0152 or MA4102)	Arginine and Proline Metabolism	1	-1000	1000	0
PROTRS	Prolyl-tRNA synthetase	atp[c] + pro-L[c] + trnapro[c] <==> amp[c] + ppi[c] + protrna[c]	MA3886	Arginine and Proline Metabolism	0	0	1000	0
R01986	4-Aminobutyraldehyde:NADP+ oxidoreductase	4abutn[c] + h2o[c] + nadp[c] <==> 4abut[c] + (2) h[c] + nadph[c]	MA2860	Arginine and Proline Metabolism	0	0	1000	0
R02549	4-Aminobutyraldehyde:NAD+ oxidoreductase	4abutn[c] + h2o[c] + nad[c] <==> 4abut[c] + (2) h[c] + nadh[c]	MA2860	Arginine and Proline Metabolism	0	0	1000	0
G5SADr	L-glutamate 5-semialdehyde dehydratase, reversible	glu5sa[c] <==> 1pyr5c[c] + h[c] + h2o[c]	Unassigned	Proline Biosynthesis	0	0	1000	0
G5SD2	glutamate-5-semialdehyde dehydrogenase	glu5p[c] + h[c] + nadh[c] <==> glu5sa[c] + nad[c] + pi[c]	MA4100	Proline Biosynthesis	0	0	1000	0
AKSCAL	alpha-ketosubmerate:CoA ligase	2ood[c] + accoa[c] + h2o[c] <==> glyc-R[c] + pmcoa[c]	Unassigned	Biotin synthesis	0	0	1000	0
ACONMT	Trans-aconitate methyltransferase	amet[c] + acon-T[c] <==> ahcys[c] + aconm[c]	MA1801	Central Metabolism	0	0	1000	0
ACYP_2	acylphosphatase (2)	actp[c] + h2o[c] <==> ac[c] + h[c] + pi[c]	MA3367	Central Metabolism	0	0	1000	0
ADPRDP	ADPribose diphosphatase	adprib[c] + h2o[c] <==> amp[c] + (2) h[c] + r5p[c]	MA0113	Central Metabolism	0	0	1000	0
AH6PI	D-arabino-hex-3-ulose-6-phosphate isomerase	ah6p-D[c] <==> f6p[c]	MA1384	Central Metabolism	1	-1000	1000	0
AIRCr	phosphoribosylaminoimidazole carboxylase	air[c] + co2[c] <==> 5aizc[c] + h[c]	MA1376	Central Metabolism	1	-1000	1000	0
ALCD19x	alcohol dehydrogenase (glycerol, NAD)	glyald[c] + h[c] + nadh[c] <==> glyc[c] + nad[c]	MA2630	Central Metabolism	0	0	1000	0
ALCD19y	alcohol dehydrogenase (glycerol, NADP)	glyald[c] + h[c] + nadph[c] <==> glyc[c] + nadp[c]	(MA0403 or MA1901)	Central Metabolism	0	0	1000	0
ALCD20x	alcohol dehydrogenase (2-propanol) (NAD)	nad[c] + 2ppoh[c] <==> h[c] + nadh[c] + acetone[c]	MA2630	Central Metabolism	1	-1000	1000	0
ALCD20y	alcohol dehydrogenase (2-propanol) (NADP)	nadp[c] + 2ppoh[c] <==> h[c] + nadph[c] + acetone[c]	((MA1901 or MA0403) or MA2630)	Central Metabolism	1	-1000	1000	0
ALCD22_L_f420_	alcohol dehydrogenase (L-lactaldehyde)	lald-L[c] + f420-2[c] + h[c] <==> mthgxl[c] + f420-2h2[c]	Unassigned	Central Metabolism	1	-1000	1000	0
ALCD2x	alcohol dehydrogenase (ethanol)	etoh[c] + nad[c] <==> acald[c] + h[c] + nadh[c]	MA2630	Central Metabolism	1	-1000	1000	0
ALCD2y	alcohol dehydrogenase (ethanol, NADP)	etoh[c] + nadp[c] <==> acald[c] + h[c] + nadph[c]	((MA1901 or MA0403) or MA2630)	Central Metabolism	1	-1000	1000	0
ALDD1	aldehyde dehydrogenase (formaldehyde, NAD)	fald[c] + h2o[c] + nad[c] <==> for[c] + (2) h[c] + nadh[c]	MA0417	Central Metabolism	0	0	1000	0
ALDD2x	aldehyde dehydrogenase (acetaldehyde, NAD)	acald[c] + h2o[c] + nad[c] <==> ac[c] + (2) h[c] + nadh[c]	(MA0705 or MA1355 or MA2860 or MA4079)	Central Metabolism	0	0	1000	0
ALR2_f420_	methylgloxal dehydrogenase (F420)	mthgxl[c] + f420-2h2[c] <==> f420-2[c] + acetol[c] + h[c]	(MA0422 or MA2291 or MA2292 or MA2756)	Central Metabolism	0	0	1000	0
CTPRIBFLVTX	CTP:riboflavin 5'-phosphotransferase	ctp[c] + ribflv[c] <==> cdp[c] + fmn[c] + h[c]	MA0547	Central Metabolism	0	0	1000	0
DGLY3POX	D-glyceraldehyde-3-phosphate:ferredoxin oxidoreductase	(2) fdox[c] + g3p[c] + h2o[c] <==> 3pg[c] + (2) fdred[c] + (3) h[c]	MA1714	Central Metabolism	0	0	1000	0
DKFPS2	DKFP synthase (from fructose diphosphate)	mthgxl[c] + fdp[c] <==> dkfp[c] + g3p[c]	(MA2666 or MA3889)	Central Metabolism	1	-1000	1000	0
DKFPS3	DKFP synthase (from fructose-1-phosphate)	f1p[c] + mthgxl[c] <==> dkfp[c] + gald[c]	(MA2666 or MA3889)	Central Metabolism	0	0	1000	0
DRBK	Deoxyribokinase	atp[c] + drib[c] <==> 2dr5p[c] + adp[c] + h[c]	MA1373	Central Metabolism	0	0	1000	0
FBA2	D-Fructose 1-phosphate D-glyceraldehyde-3-phosphate-lyase	f1p[c] <==> dhap[c] + glyald[c]	((MA2666 or MA3889) or (MA0439 or MA4591))	Central Metabolism	1	-1000	1000	0
FBP2	fructose-bisphosphatase (f1p-forming)	fdp[c] + h2o[c] <==> pi[c] + f1p[c]	Unassigned	Central Metabolism	0	0	1000	0
FCLPA	L-fuculose 1-phosphate aldolase	fc1p[c] <==> dhap[c] + lald-L[c]	MA0263	Central Metabolism	0	0	1000	0
GALT	galactose-1-phosphate uridylyltransferase	gal1p[c] + h[c] + utp[c] <==> ppi[c] + udpgal[c]	MA3680	Central Metabolism	0	0	1000	0
GALUi	UTP-glucose-1-phosphate uridylyltransferase (irreversible)	g1p[c] + h[c] + utp[c] <==> ppi[c] + udpg[c]	MA4459	Central Metabolism	1	-1000	1000	0
GCALDDr	Glycolaldehyde dehydrogenase	gcald[c] + h2o[c] + nad[c] <==> glyclt[c] + (2) h[c] + nadh[c]	MA2860	Central Metabolism	0	0	1000	0
GLCGSD	glucan 1,4-alpha-glucosidase	h2o[c] + glycogen[c] <==> glc-D[c]	((MA1190 or MA4050) or MA2000)	Central Metabolism	0	0	1000	0
GLCP	glycogen phosphorylase	pi[c] + glycogen[c] <==> g1p[c]	(MA0905 or MA2628) or MA1874 or MA1874)	Central Metabolism	0	0	1000	0
GLCS2	glycogen synthase (UDPGlc)	udpg[c] <==> h[c] + udp[c] + glycogen[c]	MA3679	Central Metabolism	0	0	1000	0
GLXO1	glyoxylate oxidase	h2o[c] + nad[c] + glx[c] <==> nadh[c] + (2) h[c] + oxa[c]	MA2860	Central Metabolism	0	0	1000	0
GLYALDOX	glyceraldehyde ferredoxin oxidoreductase	(2) fdox[c] + glyald[c] + h2o[c] <==> (2) fdred[c] + glyc-R[c] + (3) h[c]	(MA2962 or MA3989)	Central Metabolism	0	0	1000	0
GMAND	GDP-D-mannose dehydratase	gdpmann[c] <==> gdpddman[c] + h2o[c]	(MA1173 or MA1174)	Central Metabolism	0	0	1000	0
HEX7	hexokinase (D-fructose:ATP)	atp[c] + fru[c] <==> adp[c] + f6p[c] + h[c]	MA1840	Central Metabolism	0	0	1000	0
HSPMS	homospermidine synthase	(2) ptrc[c] <==> hspmd[c] + nh4[c]	MA1636	Central Metabolism	0	0	1000	0
INS2D	inositol 2-dehydrogenase	inost[c] + nad[c] <==> h[c] + nadh[c] + 2ins[c]	MA4448	Central Metabolism	0	0	1000	0
MAN1PT	mannose-1-phosphate guanylyltransferase	gtp[c] + h[c] + man1p[c] <==> gdpmann[c] + ppi[c]	MA3140	Central Metabolism	0	0	1000	0
MAN1PT2r	mannose-1-phosphate guanylyltransferase (GDP) reversible	gdp[c] + h[c] + man1p[c] <==> gdpmann[c] + pi[c]	((MA3022 or MA3025 or MA3140) or MA3781)	Central Metabolism	0	0	1000	0
MAN6PI	mannose-6-phosphate isomerase	man6p[c] <==> f6p[c]	(MA2381 or MA3781)	Central Metabolism	1	-1000	1000	0
ME1_rev	malic enzyme	mal-L[c] + nad[c] <==> co2[c] + nadh[c] + pyr[c]	MA1735	Central Metabolism	1	-1000	1000	0
ME2	malic enzyme (NADP)	mal-L[c] + nadp[c] <==> co2[c] + nadph[c] + pyr[c]	MA1735	Central Metabolism	0	0	1000	0
MGSA2	methyglyoxylate synthase 2 (from g3p)	g3p[c] <==> mthgxl[c] + pi[c]	MA4607	Central Metabolism	0	0	1000	0
MI3PP	myo-inositol 3-phosphatase	h2o[c] + mi3p-D[c] <==> inost[c] + pi[c]	MA3344	Central Metabolism	0	0	1000	0
PGLYCP	Phosphoglycolate phosphatase	2pglyc[c] + h2o[c] <==> glyclt[c] + pi[c]	(MA1363 or MA2967 or MA3544)	Central Metabolism	0	0	1000	0
PGMT	phosphoglucomutase	g1p[c] <==> g6p[c]	(MA0451 or MA2665)	Central Metabolism	1	-1000	1000	0
PMANM	phosphomannomutase	man6p[c] <==> man1p[c]	((MA0241 or MA2665 or MA3024) or (MA0241 or MA2665 or MA3024))	Central Metabolism	1	-1000	1000	0
POR2	pyruvate synthase	accoa[c] + co2[c] + (2) fdred[c] + h[c] <==> coa[c] + (2) fdox[c] + pyr[c]	(MA0032 and (MA0031 or MA2407) and MA0033 and MA0034)	Central Metabolism	1	-1000	1000	0
POR3	pyruvate synthase	co2[c] + (2) fdred[c] + h[c] + ppcoa[c] <==> 2obut[c] + coa[c] + (2) fdox[c]	((MA0032 and (MA0031 or MA2407) and MA0033 and MA0034) or (MA2909 and MA2910 and MA2911))	Central Metabolism	0	0	1000	0
PPA	inorganic diphosphatase	h2o[c] + ppi[c] <==> h[c] + (2) pi[c]	(MA2676 or MA2676)	Central Metabolism	0	0	1000	0
PPA2	inorganic triphosphatase	h2o[c] + pppi[c] <==> h[c] + pi[c] + ppi[c]	(MA0083 or MA2351)	Central Metabolism	0	0	1000	0
PPAKr	Propionate kinase	adp[c] + ppap[c] <==> atp[c] + ppa[c]	MA3606	Central Metabolism	0	0	1000	0
PPDK	Pyruvate,phosphate dikinase.	atp[c] + pi[c] + pyr[c] <==> amp[c] + h[c] + pep[c] + ppi[c]	MA0608	Central Metabolism	0	0	1000	0
PYDXS	pyridoxal 5-phosphate synthase	gln-L[c] + g3p[c] + r5p[c] <==> (3) h2o[c] + pi[c] + pydx5p[c] + glu-L[c] + h[c]	(MA1566 and MA1567)	Central Metabolism	0	0	1000	0
PYRFALDC	Acetol synthesis	pyr[c] + fald[c] + h[c] <==> acetol[c] + co2[c]	(MA3791 and MA3792)	Central Metabolism	0	0	1000	0
R00430	pyruvate kinase (GTP)	gdp[c] + pep[c] + h[c] <==> gtp[c] + pyr[c]	MA3890	Central Metabolism	0	0	1000	0
RBK	ribokinase	atp[c] + rib-D[c] <==> adp[c] + h[c] + r5p[c]	MA1373	Central Metabolism	0	0	1000	0
RBPC	ribulose-bisphosphate carboxylase	co2[c] + h2o[c] + rb15bp[c] <==> (2) 3pg[c] + (2) h[c]	MA4555	Central Metabolism	1	-1000	1000	0
RU5PS	D-arabino-hex-3-ulose-6-phosphate formaldehyde-lyase (D-ribulose-5-phosphate-forming)	fald[c] + ru5p-D[c] <==> ah6p-D[c]	MA4608	Central Metabolism	1	-1000	1000	0
UAG4E	UDP-N-acetylglucosamine 4-epimerase	uacgam[c] <==> udpacgal[c]	(MA1185 or MA4460 or MA4464)	Central Metabolism	0	0	1000	0
UDPG4E	UDPglucose 4-epimerase	udpg[c] <==> udpgal[c]	(MA1185 or MA4460 or MA4464)	Central Metabolism	1	-1000	1000	0
UDPGDr	UDPglucose 6-dehydrogenase	h2o[c] + (2) nad[c] + udpg[c] <==> (3) h[c] + (2) nadh[c] + udpglcur[c]	MA4457	Central Metabolism	1	-1000	1000	0
VOR	2-oxoisovalerate ferredoxin reductase	3mob[c] + coa[c] + (2) fdox[c] <==> co2[c] + (2) fdred[c] + ibcoa[c] + h[c]	(MA2909 and MA2910 and MA2911)	Central Metabolism	0	0	1000	0
ACONTa	aconitase (half-reaction A, Citrate hydro-lyase)	cit[c] <==> icit[c]	MA0250	Citric Acid Cycle	1	-1000	1000	0
CS	citrate synthase	cit[c] + coa[c] + h[c] <==> accoa[c] + h2o[c] + oaa[c]	MA0249	Citric Acid Cycle	1	-1000	1000	0
FUM	fumarase	mal-L[c] <==> fum[c] + h2o[c]	(MA1001 or (MA2497 and MA2498))	Citric Acid Cycle	1	-1000	1000	0
ICITRED	isocitrate dehydrogenase	icit[c] + nadp[c] <==> co2[c] + nadph[c] + akg[c]	MA4265	Citric Acid Cycle	1	-1000	1000	0
MDH	malate dehydrogenase	mal-L[c] + nad[c] <==> h[c] + nadh[c] + oaa[c]	(MA0819 or MA3665)	Citric Acid Cycle	1	-1000	1000	0
OORr	2-oxoglutarate synthase (reversible)	akg[c] + coa[c] + (2) fdox[c] <==> co2[c] + (2) fdred[c] + succoa[c] + h[c]	(MA3075 and MA3076)	Citric Acid Cycle	0	0	1000	0
PPC	phosphoenolpyruvate carboxylase	co2[c] + h2o[c] + pep[c] <==> h[c] + oaa[c] + pi[c]	MA2690	Citric Acid Cycle	0	0	1000	0
ACCOAL2r	acetate-CoA ligase (ADP-forming)	atp[c] + coa[c] + ppa[c] <==> adp[c] + pi[c] + ppcoa[c]	(MA3168 and MA3602)	Coenzyme A Biosynthesis	0	0	1000	0
DPCOAK	dephospho-CoA kinase	atp[c] + dpcoa[c] <==> adp[c] + coa[c] + h[c]	MA4660	Coenzyme A Biosynthesis	0	0	1000	0
DPR	2-dehydropantoate 2-reductase	h[c] + nadph[c] + 2dhp[c] <==> nadp[c] + pant-R[c]	Unassigned	Coenzyme A Biosynthesis	0	0	1000	0
MOHMT	3-methyl-2-oxobutanoate hydroxymethyltransferase	3mob[c] + h2o[c] + mlthf[c] <==> thf[c] + 2dhp[c]	Unassigned	Coenzyme A Biosynthesis	0	0	1000	0
POK	pantothenate synthase (adp-forming)	atp[c] + pant-R[c] <==> adp[c] + ppant-R[c] + h[c]	MA1278	Coenzyme A Biosynthesis	0	0	1000	0
PPCDC	phosphopantothenoylcysteine decarboxylase	4ppcys[c] + h[c] <==> co2[c] + pan4p[c]	MA1280	Coenzyme A Biosynthesis	0	0	1000	0
PPNCL2	phosphopantothenate-cysteine ligase	4ppan[c] + ctp[c] + cys-L[c] <==> 4ppcys[c] + cmp[c] + h[c] + ppi[c]	MA1280	Coenzyme A Biosynthesis	0	0	1000	0
PPTS	phosphopantothenate synthetase	ppant-R[c] + ala-B[c] + atp[c] <==> amp[c] + ppi[c] + h[c] + 4ppan[c]	MA1278	Coenzyme A Biosynthesis	0	0	1000	0
PTPATi	pantetheine-phosphate adenylyltransferase	atp[c] + h[c] + pan4p[c] <==> dpcoa[c] + ppi[c]	MA3546	Coenzyme A Biosynthesis	1	-1000	1000	0
7MHS	7-mercaptoheptanoate synthase	7ohp[c] + cys-L[c] + h[c] + nadh[c] <==> 7mhp[c] + nad[c] + ser-L[c]	Unassigned	Coenzyme B Biosynthesis	0	0	1000	0
7MHTS	7-mercaptoheptanoylthreonine synthase	7mhp[c] + atp[c] + thr-L[c] <==> 7mht[c] + adp[c] + h[c] + pi[c]	(MA0339 or MA4006)	Coenzyme B Biosynthesis	0	0	1000	0
AKACAL	alpha-ketoadipate:CoA ligase	accoa[c] + h2o[c] + ohexa[c] <==> Rh2cit[c] + coa[c] + h[c]	(MA1225 or MA3342 or MA3793 or MA4264 or MA4615)	Coenzyme B Biosynthesis	0	0	1000	0
AKGCAL	alpha-ketoglutarate:CoA ligase	accoa[c] + akg[c] <==> coa[c] + h[c] + hacon-T[c]	(MA1225 or MA3342 or MA3793 or MA4264 or MA4615)	Coenzyme B Biosynthesis	0	0	1000	0
AKPCAL	alpha-ketopimelate:CoA ligase	accoa[c] + h2o[c] + ohepa[c] <==> Rh3cit[c] + coa[c] + h[c]	(MA1225 or MA3342 or MA3793 or MA4264 or MA4615)	Coenzyme B Biosynthesis	0	0	1000	0
AKSDC	alpha-ketosubmerate decarboxylase	2ood[c] + h[c] <==> 7ohp[c] + co2[c]	Unassigned	Coenzyme B Biosynthesis	0	0	1000	0
CH2ACH	cis-(homo)2aconitate hydrolase	h2acon-C[c] + h2o[c] <==> tih2cit[c]	((MA1393 or MA3085) and (MA0202 or MA1223 or MA3751))	Coenzyme B Biosynthesis	1	-1000	1000	0
CH3ACH	cis-(homo)3aconitate hydrolase	h2o[c] + h3acon-C[c] <==> tih3cit[c]	((MA1393 or MA3085) and (MA0202 or MA1223 or MA3751))	Coenzyme B Biosynthesis	1	-1000	1000	0
CHACH	cis-homoaconitate hydrolase	h2o[c] + hacon-C[c] <==> ihcit-T[c]	((MA1393 or MA3085) and (MA0202 or MA1223 or MA3751))	Coenzyme B Biosynthesis	1	-1000	1000	0
COBS	coenzyme b synthatse	7mht[c] + atp[c] <==> adp[c] + cob[c] + h[c]	MA0339	Coenzyme B Biosynthesis	0	0	1000	0
RH2CD	(R)-(homo)2citrate dehydratase	Rh2cit[c] <==> h2acon-C[c] + h2o[c]	((MA1393 or MA3085) and (MA0202 or MA1223 or MA3751))	Coenzyme B Biosynthesis	1	-1000	1000	0
RH3CD	(R)-(homo)3citrate dehydratase	Rh3cit[c] <==> h2o[c] + h3acon-C[c]	((MA1393 or MA3085) and (MA0202 or MA1223 or MA3751))	Coenzyme B Biosynthesis	1	-1000	1000	0
SHCD	(S)-homocitrate dehydratase	Shcit[c] <==> h2o[c] + hacon-C[c]	(MA3085 and MA3751)	Coenzyme B Biosynthesis	1	-1000	1000	0
THACH	trans-homoaconitate hydrolase	h2o[c] + hacon-T[c] <==> Shcit[c]	Unassigned	Coenzyme B Biosynthesis	1	-1000	1000	0
TIH2CD	threo-iso(homo)2citrate dehydrogenase	nad[c] + tih2cit[c] <==> co2[c] + nadh[c] + ohepa[c]	(MA0201 or MA3748 or MA4265)	Coenzyme B Biosynthesis	0	0	1000	0
TIH3CD	threo-iso(homo)3citrate dehydrogenase	nad[c] + tih3cit[c] <==> 2ood[c] + co2[c] + nadh[c]	(MA0201 or MA3748 or MA4265)	Coenzyme B Biosynthesis	0	0	1000	0
TIHCD	threo-isohomocitrate dehydrogenase	ihcit-T[c] + nad[c] <==> co2[c] + nadh[c] + ohexa[c]	(MA0201 or MA3748 or MA4265)	Coenzyme B Biosynthesis	0	0	1000	0
COMS	coenzyme M synthase	h2o[c] + sec[c] <==> com[c] + nh4[c] + pyr[c]	Unassigned	Coenzyme M Biosynthesis	0	0	1000	0
LCYSTAT	L-Cysteate:2-oxoglutarate aminotransferase	Lcyst[c] + akg[c] <==> 3spyr[c] + glu-L[c]	(MA0636 or MA1385 or MA1819)	Coenzyme M Biosynthesis	1	-1000	1000	0
LCYSTS	selanocystathionine beta-synthase	pser-L[c] + so3[c] + h[c] <==> Lcyst[c] + pi[c]	MA3297	Coenzyme M Biosynthesis	0	0	1000	0
SECS	sulfoethylcysteine synthase	2tcc[c] + h[c] + nadh[c] <==> nad[c] + sec[c]	Unassigned	Coenzyme M Biosynthesis	0	0	1000	0
SMTZS	sulfomethyl thiazolidine synthase	2saa[c] + cys-L[c] <==> 2tcc[c] + h2o[c]	Unassigned	Coenzyme M Biosynthesis	0	0	1000	0
SPDC	sulfopyruvate decarboxylase	3spyr[c] + h[c] <==> 2saa[c] + co2[c]	MA3298	Coenzyme M Biosynthesis	0	0	1000	0
ACSERHS	O3-Acetyl-L-serine acetate-lyase (adding hydrogen sulfide)	acser[c] + trdrd[c] + tsul[c] <==> ac[c] + cys-L[c] + h[c] + so3[c] + trdox[c]	Unassigned	Cysteine Metabolism	0	0	1000	0
ADSK	adenylyl-sulfate kinase	atp[c] + aps[c] <==> adp[c] + h[c] + paps[c]	MA4246	Cysteine Metabolism	0	0	1000	0
CYSDS	Cysteine Desulfhydrase	cys-L[c] + h2o[c] <==> h2s[c] + nh4[c] + pyr[c]	(MA2532 or MA2715)	Cysteine Metabolism	0	0	1000	0
CYSSr	cysteine synthase	acser[c] + h2s[c] <==> ac[c] + cys-L[c] + h[c]	MA2720	Cysteine Metabolism	0	0	1000	0
CYSTA	cysteine transaminase	akg[c] + cys-L[c] <==> glu-L[c] + mercppyr[c]	(MA0636 or MA1385 or MA1819)	Cysteine Metabolism	0	0	1000	0
CYSTRS	Cysteinyl-tRNA synthetase	atp[c] + cys-L[c] + trnacys[c] <==> amp[c] + ppi[c] + cystrna[c]	MA0749	Cysteine Metabolism	0	0	1000	0
PAPSR	phosphoadenylyl-sulfate reductase (thioredoxin)	paps[c] + trdrd[c] <==> (2) h[c] + pap[c] + so3[c] + trdox[c]	(MA2894 or MA2894)	Cysteine Metabolism	0	0	1000	0
R01411	5-Methylcytosine aminohydrolase	5mcyt[c] + h2o[c] + h[c] <==> nh4[c] + thym[c]	MA2559	Cysteine Metabolism	0	0	1000	0
SADT2	Sulfate adenyltransferase	atp[c] + so4[c] <==> aps[c] + ppi[c]	MA3680	Cysteine Metabolism	0	0	1000	0
SERAT	serine O-acetyltransferase	accoa[c] + ser-L[c] <==> acser[c] + coa[c]	(MA2721 or MA3442)	Cysteine Metabolism	1	-1000	1000	0
SHSL2r	O-succinylhomoserine lyase (H2S)	h2s[c] + suchms[c] <==> h[c] + hcys-L[c] + succ[c]	MA2715	Cysteine Metabolism	0	0	1000	0
ABTA	4-aminobutyrate transaminase	4abut[c] + akg[c] <==> glu-L[c] + sucsal[c]	(MA0119 or MA2859)	Glutamate metabolism	1	-1000	1000	0
ARGDC	arginine decarboxylase	arg-L[c] + h[c] <==> agm[c] + co2[c]	(MA3012 or MA3496)	Glutamate metabolism	0	0	1000	0
CBPS	carbamoyl-phosphate synthase (glutamine-hydrolysing)	(2) atp[c] + gln-L[c] + h2o[c] + hco3[c] <==> (2) adp[c] + cbp[c] + glu-L[c] + (2) h[c] + pi[c]	(MA2143 and MA2144)	Glutamate metabolism	0	0	1000	0
GF6PTA	glutamine-fructose-6-phosphate transaminase	f6p[c] + gln-L[c] <==> gam6p[c] + glu-L[c]	MA3023	Glutamate metabolism	0	0	1000	0
GLUDC	Glutamate Decarboxylase	glu-L[c] + h[c] <==> 4abut[c] + co2[c]	(MA0006 or MA1949 or MA3012 or MA3496)	Glutamate metabolism	0	0	1000	0
GLUDxi	glutamate dehydrogenase (NAD)	akg[c] + h[c] + nadh[c] + nh4[c] <==> glu-L[c] + h2o[c] + nad[c]	MA3169	Glutamate metabolism	0	0	1000	0
GLUDyi	glutamate dehydrogenase (NADP)	akg[c] + h[c] + nadph[c] + nh4[c] <==> glu-L[c] + h2o[c] + nadp[c]	MA3169	Glutamate metabolism	0	0	1000	0
GLUPRT	glutamine phosphoribosyldiphosphate amidotransferase	gln-L[c] + h2o[c] + prpp[c] <==> glu-L[c] + ppi[c] + pram[c]	MA3193	Glutamate metabolism	0	0	1000	0
GLUS_F420_	F420-dependent glutamate synthase	akg[c] + f420-2h2[c] + gln-L[c] <==> f420-2[c] + (2) glu-L[c] + h[c]	Unassigned	Glutamate metabolism	0	0	1000	0
GLUTRS	Glutamyl-tRNA synthetase	atp[c] + glu-L[c] + trnaglu[c] <==> amp[c] + glutrna[c] + ppi[c]	MA0587	Glutamate metabolism	0	0	1000	0
GLUTRS_Gln_	Nonspecific glutamyl-tRNA synthase (glutrna(gln) forming)	atp[c] + glu-L[c] + trnagln[c] <==> amp[c] + ppi[c] + glutrna_gln[c]	MA0587	Glutamate metabolism	0	0	1000	0
GTHOr	glutathione oxidoreductase	gthox[c] + h[c] + nadph[c] <==> (2) gthrd[c] + nadp[c]	(MA1019 or MA1652 or MA4013)	Glutamate metabolism	0	0	1000	0
SSALx	succinate-semialdehyde dehydrogenase (NAD)	h2o[c] + nad[c] + sucsal[c] <==> (2) h[c] + nadh[c] + succ[c]	(MA0705 or MA1355 or MA2860 or MA4079)	Glutamate metabolism	0	0	1000	0
SSALy	succinate-semialdehyde dehydrogenase (NADP)	h2o[c] + nadp[c] + sucsal[c] <==> (2) h[c] + nadph[c] + succ[c]	(MA0705 or MA1355 or MA2860 or MA4079)	Glutamate metabolism	0	0	1000	0
GLNS	glutamine synthetase	atp[c] + glu-L[c] + nh4[c] <==> adp[c] + gln-L[c] + h[c] + pi[c]	(MA3382 or MA4216)	Glutamine Metabolism	0	0	1000	0
GLNTRAT	glutamyl-tRNA(Gln) amidotransferase	atp[c] + gln-L[c] + h2o[c] + glutrna_gln[c] <==> adp[c] + glu-L[c] + h[c] + pi[c] + glntrna[c]	(MA1317 and MA2862 and MA4522 and MA4523 and MA4524)	Glutamine Metabolism	0	0	1000	0
GMPS2	GMP synthase	atp[c] + gln-L[c] + h2o[c] + xmp[c] <==> amp[c] + glu-L[c] + gmp[c] + (2) h[c] + ppi[c]	(MA4511 or MA4590 or MA1151 or MA2696 or MA2966)	Glutamine Metabolism	0	0	1000	0
NADS1	NAD synthase (nh3)	atp[c] + dnad[c] + nh4[c] <==> amp[c] + h[c] + nad[c] + ppi[c]	(MA1030 or MA3526 or MA3715)	Glutamine Metabolism	0	0	1000	0
NADS2	NAD synthase (glutamine-hydrolysing)	atp[c] + dnad[c] + gln-L[c] + h2o[c] <==> amp[c] + glu-L[c] + h[c] + nad[c] + ppi[c]	(MA1030 or MA3526 or MA3715)	Glutamine Metabolism	0	0	1000	0
GHMT2	glycine hydroxymethyltransferase	gly[c] + h2o[c] + mlthf[c] <==> ser-L[c] + thf[c]	MA3520	Glycine and Serine Metabolism	1	-1000	1000	0
GLYTRS	Glycyl-tRNA synthetase	atp[c] + gly[c] + trnagly[c] <==> amp[c] + ppi[c] + glytrna[c]	MA0097	Glycine and Serine Metabolism	0	0	1000	0
PGCD	phosphoglycerate dehydrogenase	3pg[c] + nad[c] <==> 3php[c] + h[c] + nadh[c]	(MA0592 or MA1334)	Glycine and Serine Metabolism	1	-1000	1000	0
PSERT	phosphoserine transaminase	akg[c] + pser-L[c] <==> 3php[c] + glu-L[c]	MA2304	Glycine and Serine Metabolism	1	-1000	1000	0
PSP_L	phosphoserine phosphatase (L-serine)	h2o[c] + pser-L[c] <==> pi[c] + ser-L[c]	(MA4429 or MA4428)	Glycine and Serine Metabolism	0	0	1000	0
R08576	O-phospho-L-serine:tRNA(Cys) ligase (AMP-forming)	pser-L[c] + trnacys[c] + atp[c] <==> cystrna_pser[c] + amp[c] + ppi[c]	MA0090	Glycine and Serine Metabolism	0	0	1000	0
SERTRS	Seryl-tRNA synthetase	atp[c] + ser-L[c] + trnaser[c] <==> amp[c] + ppi[c] + sertrna[c]	MA4048	Glycine and Serine Metabolism	0	0	1000	0
ACYP	acylphosphatase	13dpg[c] + h2o[c] <==> 3pg[c] + h[c] + pi[c]	MA3367	GlycolysisGluconeogenesis	0	0	1000	0
ENO	enolase	2pg[c] <==> h2o[c] + pep[c]	MA1672	GlycolysisGluconeogenesis	1	-1000	1000	0
FBA	fructose-bisphosphate aldolase	fdp[c] <==> dhap[c] + g3p[c]	((MA2666 or MA3889) or (MA0439 or MA4591))	GlycolysisGluconeogenesis	1	-1000	1000	0
FBP	fructose-bisphosphatase (f6p-forming)	fdp[c] + h2o[c] <==> f6p[c] + pi[c]	MA1152	GlycolysisGluconeogenesis	0	0	1000	0
GAPD	glyceraldehyde-3-phosphate dehydrogenase	g3p[c] + nad[c] + pi[c] <==> 13dpg[c] + h[c] + nadh[c]	(MA1018 or MA3345)	GlycolysisGluconeogenesis	1	-1000	1000	0
GK_adp_	ADP-dependent glucokinase	adp[c] + glc-D[c] <==> amp[c] + g6p[c] + h[c]	(MA3562 or MA3563)	GlycolysisGluconeogenesis	0	0	1000	0
PFK_adp_	ADP-specific phosphofructokinase	adp[c] + f6p[c] <==> amp[c] + fdp[c] + h[c]	(MA3562 or MA3563)	GlycolysisGluconeogenesis	0	0	1000	0
PGI	glucose-6-phosphate isomerase	g6p[c] <==> f6p[c]	MA0821	GlycolysisGluconeogenesis	1	-1000	1000	0
PGK	phosphoglycerate kinase	3pg[c] + atp[c] <==> 13dpg[c] + adp[c]	(MA2669 or MA3592)	GlycolysisGluconeogenesis	1	-1000	1000	0
PGM	phosphoglycerate mutase	2pg[c] <==> 3pg[c]	(MA2671 or MA4007 or MA0132 or MA2400 or MA3365)	GlycolysisGluconeogenesis	1	-1000	1000	0
PPS	phosphoenolpyruvate synthase	atp[c] + h2o[c] + pyr[c] <==> amp[c] + (2) h[c] + pep[c] + pi[c]	((MA2458 or MA2667 or MA3408) or (MA2458 or MA2667 or MA3408) or (MA2458 or MA2667 or MA3408))	GlycolysisGluconeogenesis	0	0	1000	0
PYK	pyruvate kinase	adp[c] + h[c] + pep[c] <==> atp[c] + pyr[c]	MA3890	GlycolysisGluconeogenesis	0	0	1000	0
PYRDC	pyruvate decarboxylase	h[c] + pyr[c] <==> acald[c] + co2[c]	MA0594	GlycolysisGluconeogenesis	0	0	1000	0
TPI	triose-phosphate isomerase	g3p[c] <==> dhap[c]	MA4607	GlycolysisGluconeogenesis	1	-1000	1000	0
ATPPRT	ATP phosphoribosyltransferase	ppi[c] + prbatp[c] <==> atp[c] + prpp[c]	MA0217	Histidine Metabolism	1	-1000	1000	0
HISTD	histidinol dehydrogenase	h2o[c] + histd[c] + (2) nad[c] <==> (3) h[c] + his-L[c] + (2) nadh[c]	MA3201	Histidine Metabolism	0	0	1000	0
HISTP	histidinol-phosphatase	h2o[c] + hisp[c] <==> histd[c] + pi[c]	MA0219	Histidine Metabolism	0	0	1000	0
HISTRS	Histidyl-tRNA synthetase	atp[c] + his-L[c] + trnahis[c] <==> amp[c] + ppi[c] + histrna[c]	MA0943	Histidine Metabolism	0	0	1000	0
HSTPT	histidinol-phosphate transaminase	akg[c] + hisp[c] <==> glu-L[c] + imacp[c]	(MA0118 or MA0942)	Histidine Metabolism	1	-1000	1000	0
IG3PS	Imidazole-glycerol-3-phosphate synthase	gln-L[c] + prlp[c] <==> aicar[c] + eig3p[c] + glu-L[c] + h[c]	(MA0541 and MA0913)	Histidine Metabolism	0	0	1000	0
IGPDH	imidazoleglycerol-phosphate dehydratase	eig3p[c] <==> h2o[c] + imacp[c]	MA0219	Histidine Metabolism	0	0	1000	0
NBAHH	Nalpha-(beta-alanyl)-L-histidine hydrolase	carn[c] + h2o[c] <==> ala-B[c] + his-L[c] + h[c]	MA2653	Histidine Metabolism	0	0	1000	0
PRAMPC	phosphoribosyl-AMP cyclohydrolase	h2o[c] + prbamp[c] <==> prfp[c]	MA0908	Histidine Metabolism	0	0	1000	0
PRATPP	phosphoribosyl-ATP pyrophosphatase	h2o[c] + prbatp[c] <==> h[c] + ppi[c] + prbamp[c]	MA1392	Histidine Metabolism	0	0	1000	0
PRMICIi	1-(5-phosphoribosyl)-5-[(5-phosphoribosylamino)methylideneamino)imidazole-4-carboxamide isomerase (irreversible)	prfp[c] <==> prlp[c]	(MA0218 or MA4435)	Histidine Metabolism	0	0	1000	0
PRPPS	phosphoribosylpyrophosphate synthetase	atp[c] + r5p[c] <==> amp[c] + h[c] + prpp[c]	MA1167	Histidine Metabolism	1	-1000	1000	0
RPI	ribose-5-phosphate isomerase	r5p[c] <==> ru5p-D[c]	MA1683	Histidine Metabolism	1	-1000	1000	0
ACACT1	acetyl-CoA C-acetyltransferase	(2) accoa[c] <==> aacoa[c] + coa[c]	MA4042	Lipid Cell Wall Metabolism	1	-1000	1000	0
ACNPLYS	N-acetylneuraminate synthase;	acnam[c] + pi[c] <==> h2o[c] + pep[c] + acmana[c]	MA3767	Lipid Cell Wall Metabolism	1	-1000	1000	0
AGAIAGT	archaeatidylinositol N-acetylglucosaminyltransferase	dpgpi[c] + uacgam[c] <==> agdpgpi[c] + h[c] + udp[c]	MA0798	Lipid Cell Wall Metabolism	0	0	1000	0
AGAID	N-acetylglucosaminylarchaeatidylinositol deacetylase	agdpgpi[c] + h2o[c] <==> ac[c] + gdpgpi[c]	MA0990	Lipid Cell Wall Metabolism	0	0	1000	0
ASD	archaetidylserine decarboxylase	dpgps[c] + h[c] <==> co2[c] + dpgpe[c]	MA0115	Lipid Cell Wall Metabolism	0	0	1000	0
ATGH	archaetidylglycerol hydrogenase	dggpg[c] + (8) h[c] + (8) nadph[c] <==> dpgpg[c] + (8) nadp[c]	MA1484	Lipid Cell Wall Metabolism	0	0	1000	0
ATIH	archaetidylinositol hydrogenase	dggpi[c] + (8) h[c] + (8) nadph[c] <==> dpgpi[c] + (8) nadp[c]	MA1484	Lipid Cell Wall Metabolism	0	0	1000	0
ATSH	archaetidylserine hydrogenase	dgggps[c] + (8) h[c] + (8) nadph[c] <==> dpgps[c] + (8) nadp[c]	MA1484	Lipid Cell Wall Metabolism	0	0	1000	0
CDGGGPP3	CDP-alcohol phosphatidyltransferase (glycerol 1-phosphate)	cdgggp[c] + glyc1p[c] <==> cmp[c] + dggpgp[c] + h[c]	(MA0264 or MA0525)	Lipid Cell Wall Metabolism	0	0	1000	0
CDGGGPP4	CDP-alcohol phosphatidyltransferase (glycerol 1-phosphate) (hydroxy)	3hcdgggp[c] + glyc1p[c] <==> 3hdggpgp[c] + cmp[c] + h[c]	(MA0264 or MA0525)	Lipid Cell Wall Metabolism	0	0	1000	0
CDGGGS	CDP-2,3-di-O-geranylgeranyl-sn-glycerol synthase	ctp[c] + dgggp[c] + h[c] <==> cdgggp[c] + ppi[c]	MA2010	Lipid Cell Wall Metabolism	0	0	1000	0
CDGGGS2	CDP-2-O-(3'-hydroxy)geranyl-3-O-geranyl-sn-glycerol synthase	3hdgggp[c] + ctp[c] + h[c] <==> 3hcdgggp[c] + ppi[c]	MA2010	Lipid Cell Wall Metabolism	0	0	1000	0
CDGGGSAT	CDP-2,3-di-O-geranylgeranyl-sn-glyceroserine O-archaetidyltransferase	cdgggp[c] + ser-L[c] <==> cmp[c] + dgggps[c] + h[c]	MA0116	Lipid Cell Wall Metabolism	0	0	1000	0
CDGGGSAT2	CDP-2-O-(3'-hydroxy)geranyl-3-O-geranyl-sn-glyceroserine O-archaetidyltransferase	3hcdgggp[c] + ser-L[c] <==> 3hdgggps[c] + cmp[c] + h[c]	MA0116	Lipid Cell Wall Metabolism	0	0	1000	0
CDGGIPT	CDP-digeranyl-sn-glycero-myo-inositol 3-phosphatidyltransferase	cdgggp[c] + inost[c] <==> cmp[c] + dggpi[c] + h[c]	MA0525	Lipid Cell Wall Metabolism	0	0	1000	0
CDGGIPT2	CDP-digeranyl-sn-glycero-myo-inositol 3-phosphatidyltransferase (3' hydroxy)	3hcdgggp[c] + inost[c] <==> 3hdggpi[c] + cmp[c] + h[c]	MA0525	Lipid Cell Wall Metabolism	0	0	1000	0
DGGGPS	digeranylgeranylglyceryl phosphate synthase	ggdp[c] + gggp[c] <==> dgggp[c] + ppi[c]	MA0961	Lipid Cell Wall Metabolism	0	0	1000	0
DGGGPS2	2-O-(3┐-hydroxy)geranyl-3-O-geranyl-sn-glycerol synthase	3hggdp[c] + gggp[c] <==> 3hdgggp[c] + ppi[c]	MA0961	Lipid Cell Wall Metabolism	0	0	1000	0
DGGPGP	digeranyl-sn-glycerol-1-phospho-3'-sn-glycerol phosphatase	dggpgp[c] + h2o[c] <==> dggpg[c] + pi[c]	MA1569	Lipid Cell Wall Metabolism	0	0	1000	0
DGGPGP2	digeranyl-sn-glycerol-1-phospho-3'-sn-glycerol phosphatase (hydroxy)	3hdggpgp[c] + h2o[c] <==> 3hdggpg[c] + pi[c]	MA1569	Lipid Cell Wall Metabolism	0	0	1000	0
DGLYOX	D-Glyceraldehyde:NAD+ oxidoreductase	glyald[c] + h2o[c] + nad[c] <==> glyc-R[c] + (2) h[c] + nadh[c]	MA2860	Lipid Cell Wall Metabolism	0	0	1000	0
DMATT	dimethylallyltranstransferase	dmpp[c] + ipdp[c] <==> grdp[c] + ppi[c]	MA0606	Lipid Cell Wall Metabolism	0	0	1000	0
DMATT2	dimethylallyltranstransferase (3-hydroxy)	ipdp[c] + m3hdp[c] <==> 3hgrdp[c] + ppi[c]	MA0606	Lipid Cell Wall Metabolism	0	0	1000	0
FRTT	farnesyltranstransferase	frdp[c] + ipdp[c] <==> ggdp[c] + ppi[c]	((MA0606 or MA4150) or MA1831 or MA3723 or MA4402)	Lipid Cell Wall Metabolism	0	0	1000	0
FRTT2	farnesyltranstransferase (3-hyroxy)	3hfrdp[c] + ipdp[c] <==> 3hggdp[c] + ppi[c]	((MA0606 or MA4150) or MA1831 or MA3723 or MA4402)	Lipid Cell Wall Metabolism	0	0	1000	0
G1PACT	glucosamine-1-phosphate N-acetyltransferase	accoa[c] + gam1p[c] <==> acgam1p[c] + coa[c] + h[c]	(MA3022 or MA3025 or MA3140)	Lipid Cell Wall Metabolism	0	0	1000	0
G1PDH	glycerol-1-phosphate dehydrogenase (NAD)	glyc1p[c] + nad[c] <==> dhap[c] + h[c] + nadh[c]	MA3686	Lipid Cell Wall Metabolism	1	-1000	1000	0
G1PTT	glucose-1-phosphate thymidylyltransferase	dttp[c] + g1p[c] + h[c] <==> dtdpglu[c] + ppi[c]	(MA2183 or MA3022 or MA3777)	Lipid Cell Wall Metabolism	0	0	1000	0
GALTNS	Galactan synthesis (cell wall)	udpgal[c] <==> galactan[c] + h[c] + udp[c]	Unassigned	Lipid Cell Wall Metabolism	0	0	1000	0
GGDPRED	geranylgeranyl reductase	ggdp[c] + (3) h[c] + (3) nadph[c] <==> (3) nadp[c] + phydp[c]	Unassigned	Lipid Cell Wall Metabolism	0	0	1000	0
GGGPS	geranylgeranylglyceryl phosphate synthase	ggdp[c] + glyc1p[c] <==> gggp[c] + ppi[c]	MA3969	Lipid Cell Wall Metabolism	0	0	1000	0
GLYCDx	Glycerol dehydrogenase	glyc[c] + nad[c] <==> dha[c] + h[c] + nadh[c]	MA0591	Lipid Cell Wall Metabolism	0	0	1000	0
GRTT	geranyltranstransferase	grdp[c] + ipdp[c] <==> frdp[c] + ppi[c]	(MA0606 or MA1831 or MA3723 or MA4150 or MA4402)	Lipid Cell Wall Metabolism	0	0	1000	0
GRTT2	geranyltranstransferase (3-hydroxy)	3hgrdp[c] + ipdp[c] <==> 3hfrdp[c] + ppi[c]	(MA0606 or MA1831 or MA3723 or MA4150 or MA4402)	Lipid Cell Wall Metabolism	0	0	1000	0
HASD	hydroxyarchaetidylserine decarboxylase	3hdpgps[c] + h[c] <==> 3hdpgpe[c] + co2[c]	MA0115	Lipid Cell Wall Metabolism	0	0	1000	0
HATGH	hydroxyarchaetidylglycerol hydrogenase	3hdggpg[c] + (7) h[c] + (7) nadph[c] <==> 3hdpgpg[c] + (7) nadp[c]	MA1484	Lipid Cell Wall Metabolism	0	0	1000	0
HATIH	hydroxyarchaetidylinositol hydrogenase	3hdggpi[c] + (7) h[c] + (7) nadph[c] <==> 3hdpgpi[c] + (7) nadp[c]	MA1484	Lipid Cell Wall Metabolism	0	0	1000	0
HATSH	hydroxyarchaetidylserine hydrogenase	3hdgggps[c] + (7) h[c] + (7) nadph[c] <==> 3hdpgps[c] + (7) nadp[c]	MA1484	Lipid Cell Wall Metabolism	0	0	1000	0
HBZOPT	Hydroxybenzoate octaprenyltransferase	4hbz[c] + octdp[c] <==> 3ophb[c] + ppi[c]	MA0961	Lipid Cell Wall Metabolism	0	0	1000	0
HMGCOARi	Hydroxymethylglutaryl CoA reductase (ir)	(2) h[c] + hmgcoa[c] + (2) nadph[c] <==> coa[c] + mev-R[c] + (2) nadp[c]	MA3073	Lipid Cell Wall Metabolism	0	0	1000	0
HMGCOASi	Hydroxymethylglutaryl CoA synthase (ir)	aacoa[c] + accoa[c] + h2o[c] <==> coa[c] + h[c] + hmgcoa[c]	MA4041	Lipid Cell Wall Metabolism	0	0	1000	0
IPDPH	IPDP hydrolase	ipdp[c] + h2o[c] <==> m3hdp[c]	Unassigned	Lipid Cell Wall Metabolism	1	-1000	1000	0
IPPK	IP kinase	ipp[c] + atp[c] <==> adp[c] + ipdp[c]	MA0603	Lipid Cell Wall Metabolism	0	0	1000	0
MEVK1	mevalonate kinase (atp)	atp[c] + mev-R[c] <==> 5pmev[c] + adp[c] + h[c]	MA0602	Lipid Cell Wall Metabolism	0	0	1000	0
OCTDPSYN	octoprenyl-diphopshpate synthase	hepdp[c] + ipdp[c] <==> octdp[c] + ppi[c]	Unassigned	Lipid Cell Wall Metabolism	0	0	1000	0
PGAMS	Poly-galactosamine synthesis (cell wall)	uacgam[c] <==> polyacgal[c] + h[c] + udp[c]	Unassigned	Lipid Cell Wall Metabolism	0	0	1000	0
PGAMT	phosphoglucosamine mutase	gam6p[c] <==> gam1p[c]	(MA0241 or MA2665 or MA3024)	Lipid Cell Wall Metabolism	0	0	1000	0
PGLCURS	Poly-glucuronic acid (cell wall)	udpglcur[c] <==> polyglcur[c] + h[c] + udp[c]	Unassigned	Lipid Cell Wall Metabolism	0	0	1000	0
PMVD	Phosphomevalonate decarboxylase	5pmev[c] + h[c] <==> co2[c] + h2o[c] + ipp[c]	MA0601	Lipid Cell Wall Metabolism	0	0	1000	0
R04215	CTP:N-glycoloylneuraminate cytidylyltransferase	ctp[c] + glnam[c] <==> glnamcmp[c] + ppi[c]	MA3766	Lipid Cell Wall Metabolism	0	0	1000	0
R05680	sn-Glycerol-1-phosphate:NADP 2-oxidoreductase	glyc1p[c] + nadp[c] <==> dhap[c] + h[c] + nadph[c]	MA3686	Lipid Cell Wall Metabolism	0	0	1000	0
TDPDRE	dTDP-4-dehydrorhamnose 3,5-epimerase	dtdp4d6dg[c] <==> dtdp4d6dm[c]	(MA1909 or MA3780)	Lipid Cell Wall Metabolism	0	0	1000	0
TDPDRR	dTDP-4-dehydrorhamnose reductase	dtdp4d6dm[c] + h[c] + nadph[c] <==> dtdprmn[c] + nadp[c]	MA3778	Lipid Cell Wall Metabolism	0	0	1000	0
TDPGDH	dTDPglucose 4,6-dehydratase	dtdpglu[c] <==> dtdp4d6dg[c] + h2o[c]	(MA1185 or MA2186 or MA3779 or MA4464)	Lipid Cell Wall Metabolism	0	0	1000	0
UAG2EMA	UDP-N-acetyl-D-glucosamine 2-epimerase (Hydrolysis)	h2o[c] + uacgam[c] <==> h[c] + udp[c] + acmana[c]	Unassigned	Lipid Cell Wall Metabolism	0	0	1000	0
UAGDP	UDP-N-acetylglucosamine diphosphorylase	acgam1p[c] + h[c] + utp[c] <==> ppi[c] + uacgam[c]	(MA3022 or MA3025 or MA3140)	Lipid Cell Wall Metabolism	0	0	1000	0
MFRBS	MFR(b) synthesis	4gggaepmamfr[c] + glu-L[c] <==> mfr_b[c] + h2o[c]	Unassigned	Methanofuran synthesis	0	0	1000	0
MFRS1	Methanofuran intermediate 1 biosynthesis	dhap[c] + pep[c] + h2o[c] <==> mfrbi1[c]	Unassigned	Methanofuran synthesis	0	0	1000	0
MFRS10	4-[N-γ-L-glutamyl-)-p-(β-aminoethyl)phenoxy-methyl]-2-(aminomethyl)furan glutamate extention	4gaepmamfr[c] + glu-L[c] <==> 4ggaepmamfr[c] + h2o[c]	Unassigned	Methanofuran synthesis	0	0	1000	0
MFRS11	Third glutatamate addition to MFR(b)	4ggaepmamfr[c] + glu-L[c] <==> 4gggaepmamfr[c] + h2o[c]	Unassigned	Methanofuran synthesis	0	0	1000	0
MFRS2	Methanofuran intermediate 1 kinase	mfrbi1[c] <==> mfrbi2[c] + pi[c]	Unassigned	Methanofuran synthesis	0	0	1000	0
MFRS3	Methanofuran intermediate 2 dehydration	mfrbi2[c] <==> mfrbi3[c] + h2o[c]	Unassigned	Methanofuran synthesis	0	0	1000	0
MFRS4	Methanofuran intermediate 3 isomerization	mfrbi3[c] <==> mfrbi4[c]	Unassigned	Methanofuran synthesis	0	0	1000	0
MFRS5	Methanofuran intermediate 4 dehydration	mfrbi4[c] <==> 24sf[c] + h2o[c]	Unassigned	Methanofuran synthesis	0	0	1000	0
MFRS6	2,4-substituted-furan reduction (nad)	24sf[c] + atp[c] + nadh[c] + h[c] <==> 2frald[c] + adp[c] + pi[c] + nad[c]	Unassigned	Methanofuran synthesis	0	0	1000	0
MFRS7	2-furaldehyde transaminase	2frald[c] + glu-L[c] <==> 2mafr[c] + akg[c]	Unassigned	Methanofuran synthesis	0	0	1000	0
MFRS8	p-(β-aminoethyl)phenoxy-methyl-2-(aminomethyl)furan biosynthesis	tym[c] + 2mafr[c] <==> aepmamfr[c] + pi[c]	Unassigned	Methanofuran synthesis	0	0	1000	0
MFRS9	p-(β-aminoethyl)phenoxy-methyl-2-(aminomethyl)furan glutamate extention	aepmamfr[c] + glu-L[c] <==> 4gaepmamfr[c] + h2o[c]	Unassigned	Methanofuran synthesis	0	0	1000	0
TYRCBOX	L-Tyrosine carboxy-lyase	h[c] + tyr-L[c] <==> co2[c] + tym[c]	MA0006	Methanofuran synthesis	0	0	1000	0
ACKr	acetate kinase	ac[c] + atp[c] <==> actp[c] + adp[c]	MA3606	Methanogenesis	1	-1000	1000	0
ATPS4r	ATP synthase (four protons for one ATP)	(1) h[e] + (3) na1[e] + adp[c] + pi[c] <==> (0) h[c] + (3) na1[c] + atp[c] + h2o[c]	(MA4152 and MA4153 and MA4154 and MA4155 and MA4156 and MA4157 and MA4158 and MA4159 and MA4160)	Methanogenesis	0	0	1000	0
CM5HBCMT	Coenzyme M-methylcobalamide methyltransferase	com[c] + m5hbc[c] <==> mcom[c] + 5hbc_red[c] + h[c]	Unassigned	Methanogenesis	1	-1000	1000	0
CODH2	carbon monoxide dehydrogenase / acetyl-CoA synthase 2	co[c] + (2) fdox[c] + h2o[c] <==> co2[c] + (2) fdred[c] + (2) h[c]	((MA1016 or MA3860 or MA4399) and (MA1011 or MA3865)) or (MA3283 and (MA1309 or MA3282))	Methanogenesis	0	0	1000	0
CODH2_SIDERXN	Formate formation (side reaction of CO-dehydrogenase)	co[c] + h2o[c] <==> for[c] + h[c]	(MA1011 or MA3865) and (MA1016 or MA3860 or MA4399)	Methanogenesis	0	0	1000	0
CODH3	carbon monoxide dehydrogenase / acetyl-CoA synthase 2	co[c] + coa[c] + mh4spt[c] <==> h4spt[c] + accoa[c]	((MA1012 or MA3864) and (MA1014 or MA3862) and (MA1015 or MA3861))	Methanogenesis	0	0	1000	0
CODHr	carbon monoxide dehydrogenase / acetyl-CoA synthase	accoa[c] + (2) fdox[c] + h2o[c] + h4spt[c] <==> co2[c] + coa[c] + (2) fdred[c] + (2) h[c] + mh4spt[c]	(MA1016 or MA3860 or MA1309 or MA3282) and (MA1014 or MA3862) and (MA1012 or MA3864) and (MA1015 or MA3861) and (MA1011 or MA3865) and (MA1013 or MA3863) and MA4399	Methanogenesis	1	-1000	1000	0
DMAMT	Dimethylamine methyltransferase	dma[c] + h[c] + 5hbc_red[c] <==> mma[c] + m5hbc[c]	(MA0847 or MA0146) and (MA0532 or MA0933 or MA2425) and (MA0527 or MA0934 or MA2424)	Methanogenesis	0	0	1000	0
F4D	F420 Deydrogenase	f420-2h2[c] + mphen[c] <==> f420-2[c] + (1) h[e] + mphenh2[c]	MA1494 and MA1495 and MA1496 and MA1497 and MA1498 and MA1499 and MA1500 and (MA1501 or MA1502) and MA1503 and MA1504 and MA1505 and MA1506 and (MA1507 or MA1509) and MA3732	Methanogenesis	0	0	1000	0
F4MTSPD	coenzyme F420-dependent N(5) N(10)-methenyltetrahydrosarcinapterin dehydrogenase	f420-2h2[c] + menylh4spt[c] <==> f420-2[c] + (2) h[c] + mleneh4spt[c]	MA4430	Methanogenesis	1	-1000	1000	0
F4MTSPR	coenzyme F420-dependent N(5) N(10)-methenyltetrahydrosarcinapterin reductase	f420-2h2[c] + mleneh4spt[c] <==> f420-2[c] + mh4spt[c] + h[c]	MA3733	Methanogenesis	1	-1000	1000	0
FAE	formaldehyde-activating enzyme	fald[c] + h4spt[c] <==> mleneh4spt[c] + h2o[c]	MA3006	Methanogenesis	0	0	1000	0
FMFD_b_	formylmethylfuran dehydrogenase	co2[c] + (2) fdred[c] + (2) h[c] + mfr_b[c] <==> (2) fdox[c] + formmfr_b[c] + h2o[c]	(MA0304 or MA0381 or MA4602) and (MA0305 or MA4174) and (MA0306 or MA0833 or MA4175) and (MA0307 or MA0832 or MA4176) and (MA0308 or MA0835 or MA2879 or MA4177) and (MA0309 or MA0834 or MA1241 or MA2878 or MA4178) and (MA0671 or MA2877)	Methanogenesis	1	-1000	1000	0
FMFTSPFT_b_	formylmethanofuran:H4SPT N-formyltransferase (b)	formmfr_b[c] + h4spt[c] <==> formh4spt[c] + mfr_b[c]	MA0010	Methanogenesis	1	-1000	1000	0
HDR	Heterodisulfide reductase	hsfd[c] + mphenh2[c] + (2) h[c] <==> cob[c] + com[c] + (2) h[e] + mphen[c]	MA0526 or (MA0687 and MA0688)	Methanogenesis	0	0	1000	0
HDR-2	Heterodisulfide reductase II	(4) fdred[c] + f420-2[c] + hsfd[c] + (5) h[c] <==> (4) fdox[c] + com[c] + cob[c] + f420-2h2[c]	((MA2867 and MA2868) or MA3128) and (MA3126 or MA4237) and (MA3127 or MA4236)	Methanogenesis	0	0	1000	0
MCMMT	Methanol: coenzyme M methyltransferase	meoh[c] + 5hbc_red[c] + h[c] <==> h2o[c] + m5hbc[c]	(MA0455 or MA1616 or MA4392) and (MA0456 or MA1617 or MA4391) and MA4379	Methanogenesis	0	0	1000	0
MCR	Methyl-coenzyme M reductase	cob[c] + mcom[c] <==> ch4[c] + hsfd[c]	(MA4546 and MA4547 and MA4548 and MA4549 and MA4550)	Methanogenesis	0	0	1000	0
MMAMT	Monomethylamine methyltransferase	h[c] + mma[c] + 5hbc_red[c] <==> nh4[c] + m5hbc[c]	((MA0144 or MA2972) and (MA0145 or MA2971) and MA0146 and (MA0150 or MA0849 or MA4360))	Methanogenesis	0	0	1000	0
MSS	methylsulfide synthase (Mts?)	h2s[c] + m5hbc[c] <==> ch4s[c] + 5hbc_red[c] + h[c]	Unassigned	Methanogenesis	0	0	1000	0
MTCMMT	Methylthiol: coenzyme M methyltransferase	dms[c] + h[c] + 5hbc_red[c] <==> ch4s[c] + m5hbc[c]	(MA0859 and MA4384 and MA4558)	Methanogenesis	1	-1000	1000	0
MTR_BYPASS	mtr (sodium pump) bypass	h[c] + mh4spt[c] + 5hbc_red[c] <==> h4spt[c] + m5hbc[c]	Unassigned	Methanogenesis	0	0	1000	0
MTSPC	Methenyl-H4SPt cyclohydrolase	formh4spt[c] + h[c] <==> h2o[c] + menylh4spt[c]	MA1710	Methanogenesis	1	-1000	1000	0
MTSPCMMT	Methyl-H4SPT: coenzyme M methyltransferase	h[c] + mh4spt[c] + 5hbc_red[c] + (2) na1[c] <==> h4spt[c] + m5hbc[c] + (2) na1[e]	(MA0269 or MA1804) and MA0270 and MA0271 and (MA0272 or MA1805) and MA0273 and MA0274 and MA0275 and MA0276 and (MA0150 or MA0849 or MA4360)	Methanogenesis	1	-1000	1000	0
PTAr	phosphotransacetylase	accoa[c] + pi[c] <==> actp[c] + coa[c]	MA3607	Methanogenesis	1	-1000	1000	0
RNF	methanophenazine reductase	(4) na1[c] + (2) fdred[c] + (2) h[c] + mphen[c] <==> (4) na1[e] + (2) fdox[c] + mphenh2[c]	(MA0658 and MA0659 and MA0660 and MA0661 and MA0662 and MA0663 and MA0664 and MA0665)	Methanogenesis	0	0	1000	0
TMAMT	Trimethylamine methyltransferase	tma[c] + 5hbc_red[c] + h[c] <==> dma[c] + m5hbc[c]	(MA0847 or MA0146 or MA0150 or MA0849) and (MA0528 or MA0932) and (MA0529 or MA0931) and (MA0779 or MA1615 or MA2163 or MA3613 or MA4379 or MA4559)	Methanogenesis	0	0	1000	0
FRNR	ferredoxin-dependent NADP reductase	(2) fdred[c] + h[c] + nadp[c] <==> (2) fdox[c] + nadph[c]	Unassigned	Methanogenesis	0	0	1000	0
F4NR	f420-dependent NADP reductase	(1) f420-2h2[c] + nadp[c] <==> (1) f420-2[c] + nadph[c] + (2) h[c]	MA4235	Methanogenesis	1	-1000	1000	0
AHC	adenosylhomocysteinase	ahcys[c] + h2o[c] <==> adn[c] + hcys-L[c]	MA1275	Methionine Metabolism	0	0	1000	0
AHSERL2	O-acetylhomoserine (thiol)-lyase	achms[c] + h2s[c] <==> ac[c] + h[c] + hcys-L[c]	(MA2532 or MA2715)	Methionine Metabolism	0	0	1000	0
HSERTA	homoserine O-trans-acetylase	accoa[c] + hom-L[c] <==> achms[c] + coa[c]	MA2714	Methionine Metabolism	0	0	1000	0
METAT	methionine adenosyltransferase	atp[c] + h2o[c] + met-L[c] <==> amet[c] + pi[c] + ppi[c]	(MA0216 or MA0962)	Methionine Metabolism	0	0	1000	0
METGL	methionine g-lyase	h2o[c] + met-L[c] <==> 2obut[c] + ch4s[c] + nh4[c]	(MA2532 or MA2715)	Methionine Metabolism	0	0	1000	0
METS	methionine synthase	5mthf[c] + hcys-L[c] <==> met-L[c] + thf[c]	(MA0053 or MA0054 or MA3549)	Methionine Metabolism	0	0	1000	0
METTRS	Methionyl-tRNA synthetase	atp[c] + met-L[c] + trnamet[c] <==> amp[c] + ppi[c] + mettrna[c]	MA4046	Methionine Metabolism	0	0	1000	0
HCARNHYD	alpha-Aminobutyryl histidine hydrolase	4abut[c] + his-L[c] + h[c] <==> h2o[c] + hcarn[c]	MA2653	Nitrogen Metabolism	0	0	1000	0
NTRIR2x	nitrite Reductase (NADH)	(5) h[c] + (3) nadh[c] + no2[c] <==> (2) h2o[c] + (3) nad[c] + nh4[c]	MA3165	Nitrogen Metabolism	0	0	1000	0
NTRIR2y	nitrite Reductase (NADPH)	(5) h[c] + (3) nadph[c] + no2[c] <==> (2) h2o[c] + (3) nadp[c] + nh4[c]	MA3165	Nitrogen Metabolism	0	0	1000	0
ADD	adenine deaminase	ade[c] + h[c] + h2o[c] <==> hxan[c] + nh4[c]	MA2310	Nucleotide Metabolism	0	0	1000	0
ADK1	adenylate kinase	amp[c] + atp[c] <==> (2) adp[c]	MA1096	Nucleotide Metabolism	1	-1000	1000	0
ADK2	adenylate kinase (Inorganic triphosphate)	amp[c] + pppi[c] <==> adp[c] + ppi[c]	MA1096	Nucleotide Metabolism	1	-1000	1000	0
ADK3	adentylate kinase (GTP)	amp[c] + gtp[c] <==> adp[c] + gdp[c]	MA1096	Nucleotide Metabolism	1	-1000	1000	0
ADK4	adentylate kinase (ITP)	amp[c] + itp[c] <==> adp[c] + idp[c]	MA1096	Nucleotide Metabolism	1	-1000	1000	0
ADKd	adenylate kinase (d form)	damp[c] + datp[c] <==> (2) dadp[c]	MA1096	Nucleotide Metabolism	1	-1000	1000	0
ADNCYC	adenylate cyclase	atp[c] <==> camp[c] + ppi[c]	MA4044	Nucleotide Metabolism	0	0	1000	0
ADNK1	adenosine kinase	adn[c] + atp[c] <==> adp[c] + amp[c] + h[c]	Unassigned	Nucleotide Metabolism	0	0	1000	0
ADPT	adenine phosphoribosyltransferase	amp[c] + ppi[c] <==> ade[c] + prpp[c]	MA0717	Nucleotide Metabolism	1	-1000	1000	0
ADSL2	adenylosuccinate lyase	25aics[c] <==> aicar[c] + fum[c]	MA3971	Nucleotide Metabolism	1	-1000	1000	0
AICART	phosphoribosylaminoimidazolecarboxamide formyltransferase	10fthf[c] + aicar[c] <==> fprica[c] + thf[c]	MA4012	Nucleotide Metabolism	1	-1000	1000	0
AIRC2	phosphoribosylaminoimidazole carboxylase	air[c] + atp[c] + hco3[c] <==> adp[c] + h[c] + pi[c] + 5caiz[c]	(MA0428 or MA1376 or MA4063)	Nucleotide Metabolism	0	0	1000	0
AIRC3	phosphoribosylaminoimidazole carboxylase (mutase rxn)	5aizc[c] <==> 5caiz[c]	(MA0428 or MA1376 or MA4063)	Nucleotide Metabolism	1	-1000	1000	0
ATPFORTRX	5-formaminoimidazole-4-carboxamide-1-beta-D-ribofuranosyl	aicar[c] + atp[c] + for[c] <==> adp[c] + fprica[c] + pi[c]	(MA0206 or MA3689)	Nucleotide Metabolism	0	0	1000	0
ATPHs	ATP amine hydrolysis (spontaneous)	atp[c] + h[c] + h2o[c] <==> itp[c] + nh4[c]	Unassigned	Nucleotide Metabolism	0	0	1000	0
CSND	Cytosine deaminase	csn[c] + h[c] + h2o[c] <==> nh4[c] + ura[c]	(MA2559 or MA2341)	Nucleotide Metabolism	0	0	1000	0
CTPS1	CTP synthase (NH3)	atp[c] + nh4[c] + utp[c] <==> adp[c] + ctp[c] + (2) h[c] + pi[c]	MA3279	Nucleotide Metabolism	0	0	1000	0
CTPS2	CTP synthase (glutamine)	atp[c] + gln-L[c] + h2o[c] + utp[c] <==> adp[c] + ctp[c] + glu-L[c] + (2) h[c] + pi[c]	MA3279	Nucleotide Metabolism	0	0	1000	0
CYTDK1	cytidine kinase (ATP)	atp[c] + cytd[c] <==> adp[c] + cmp[c] + h[c]	MA1373	Nucleotide Metabolism	0	0	1000	0
CYTDK3	cytidine kinase (ITP)	itp[c] + cytd[c] <==> idp[c] + cmp[c] + h[c]	MA1104	Nucleotide Metabolism	0	0	1000	0
CYTK1	cytidylate kinase (CMP)	atp[c] + cmp[c] <==> adp[c] + cdp[c]	MA1104	Nucleotide Metabolism	1	-1000	1000	0
CYTK2	cytidylate kinase (dCMP)	atp[c] + dcmp[c] <==> adp[c] + dcdp[c]	MA1104	Nucleotide Metabolism	1	-1000	1000	0
CYTK5	cytidylate kinase (dCMP)	ctp[c] + dcmp[c] <==> cdp[c] + dcdp[c]	MA1104	Nucleotide Metabolism	1	-1000	1000	0
DADK	deoxyadenylate kinase	atp[c] + damp[c] <==> adp[c] + dadp[c]	MA1096	Nucleotide Metabolism	1	-1000	1000	0
DATPHs	dATP amine hydrolysis (spontaneous)	datp[c] + h[c] + h2o[c] <==> ditp[c] + nh4[c]	Unassigned	Nucleotide Metabolism	0	0	1000	0
DCMPDA	dCMP deaminase	dcmp[c] + h[c] + h2o[c] <==> dump[c] + nh4[c]	(MA0136 or MA0137)	Nucleotide Metabolism	1	-1000	1000	0
DCTPD	dCTP deaminase	dctp[c] + h[c] + h2o[c] <==> dutp[c] + nh4[c]	(MA4092 and MA0440)	Nucleotide Metabolism	0	0	1000	0
DHORD7	dihydroorotic acid dehydrogenase (f420)	dhor-S[c] + f420-2[c] + h[c] <==> f420-2h2[c] + orot[c]	(MA0583 and MA0584)	Nucleotide Metabolism	1	-1000	1000	0
DHORTS	dihydroorotase	dhor-S[c] + h2o[c] <==> cbasp[c] + h[c]	MA0892	Nucleotide Metabolism	1	-1000	1000	0
DNADDP	Deaminido NAD diphosphatase	dnad[c] + h2o[c] <==> amp[c] + (2) h[c] + nicrnt[c]	MA1439	Nucleotide Metabolism	0	0	1000	0
DTMPK	dTMP kinase	atp[c] + dtmp[c] <==> adp[c] + dtdp[c]	MA4433	Nucleotide Metabolism	1	-1000	1000	0
DURIPP	deoxyuridine phosphorylase	duri[c] + pi[c] <==> 2dr1p[c] + ura[c]	MA3242	Nucleotide Metabolism	0	0	1000	0
DUTPDP	dUTP diphosphatase	dutp[c] + h2o[c] <==> dump[c] + h[c] + ppi[c]	MA0440	Nucleotide Metabolism	0	0	1000	0
GARFT	phosphoribosylglycinamide formyltransferase	10fthf[c] + gar[c] <==> fgam[c] + h[c] + thf[c]	(MA0316 or MA3522)	Nucleotide Metabolism	0	0	1000	0
GK1	guanylate kinase (GMP:ATP)	atp[c] + gmp[c] <==> adp[c] + gdp[c]	Unassigned	Nucleotide Metabolism	1	-1000	1000	0
GMPS	GMP synthase	atp[c] + nh4[c] + xmp[c] <==> amp[c] + gmp[c] + (2) h[c] + ppi[c]	(MA4511 or MA4590 or MA1151 or MA2696 or MA2966)	Nucleotide Metabolism	0	0	1000	0
GSNK	guanosine kinase	atp[c] + gsn[c] <==> adp[c] + gmp[c] + h[c]	MA1373	Nucleotide Metabolism	0	0	1000	0
GTPCHIII	GTP cyclohydrolase III	gtp[c] + (3) h2o[c] <==> fapy[c] + (2) pi[c] + (2) h[c]	Unassigned	Nucleotide Metabolism	0	0	1000	0
GTPCHIV	GTP cyclohydrolase IV	gtp[c] + h2o[c] <==> for[c] + ppi[c] + dhp23cp[c]	MA4517	Nucleotide Metabolism	0	0	1000	0
GTPHs	GTP amine hydrolysis (spontaneous)	gtp[c] + h[c] + h2o[c] <==> nh4[c] + xtp[c]	Unassigned	Nucleotide Metabolism	0	0	1000	0
GUACYC	guanylate cyclase	gtp[c] <==> 35cgmp[c] + ppi[c]	MA4044	Nucleotide Metabolism	0	0	1000	0
GUAD	guanine deaminase	gua[c] + h[c] + h2o[c] <==> nh4[c] + xan[c]	MA3407	Nucleotide Metabolism	0	0	1000	0
GUAPRT	guanine phosphoribosyltransferase	gmp[c] + ppi[c] <==> gua[c] + prpp[c]	(MA1687 or MA4581 or MA0717)	Nucleotide Metabolism	1	-1000	1000	0
HXPRT	hypoxanthine phosphoribosyltransferase (Hypoxanthine)	hxan[c] + prpp[c] <==> imp[c] + ppi[c]	(MA1687 or MA4581)	Nucleotide Metabolism	0	0	1000	0
IMPC	IMP cyclohydrolase	h2o[c] + imp[c] <==> fprica[c]	MA4012	Nucleotide Metabolism	1	-1000	1000	0
IMPD	IMP dehydrogenase	h2o[c] + imp[c] + nad[c] <==> h[c] + nadh[c] + xmp[c]	(MA4647 or MA1815)	Nucleotide Metabolism	0	0	1000	0
INSK	insosine kinase	atp[c] + ins[c] <==> adp[c] + h[c] + imp[c]	MA1373	Nucleotide Metabolism	0	0	1000	0
MTAP	5'-methylthioadenosine phosphorylase	5mta[c] + pi[c] <==> 5mdr1p[c] + ade[c]	MA1409	Nucleotide Metabolism	0	0	1000	0
MTRI	5-methylthioribose-1-phosphate isomerase	5mdr1p[c] <==> 5mdru1p[c]	MA0076	Nucleotide Metabolism	0	0	1000	0
NDPK1	nucleoside-diphosphate kinase (ATP:GDP)	atp[c] + gdp[c] <==> adp[c] + gtp[c]	MA1524	Nucleotide Metabolism	1	-1000	1000	0
NDPK10	nucleoside-diphosphate kinase (ATP:dIDP)	atp[c] + didp[c] <==> adp[c] + ditp[c]	MA1524	Nucleotide Metabolism	0	0	1000	0
NDPK2	nucleoside-diphosphate kinase (ATP:UDP)	atp[c] + udp[c] <==> adp[c] + utp[c]	MA1524	Nucleotide Metabolism	1	-1000	1000	0
NDPK3	nucleoside-diphosphate kinase (ATP:CDP)	atp[c] + cdp[c] <==> adp[c] + ctp[c]	MA1524	Nucleotide Metabolism	1	-1000	1000	0
NDPK4	nucleoside-diphosphate kinase (ATP:dTDP)	atp[c] + dtdp[c] <==> adp[c] + dttp[c]	MA1524	Nucleotide Metabolism	1	-1000	1000	0
NDPK5	nucleoside-diphosphate kinase (ATP:dGDP)	atp[c] + dgdp[c] <==> adp[c] + dgtp[c]	MA1524	Nucleotide Metabolism	1	-1000	1000	0
NDPK6	nucleoside-diphosphate kinase (ATP:dUDP)	atp[c] + dudp[c] <==> adp[c] + dutp[c]	MA1524	Nucleotide Metabolism	1	-1000	1000	0
NDPK7	nucleoside-diphosphate kinase (ATP:dCDP)	atp[c] + dcdp[c] <==> adp[c] + dctp[c]	MA1524	Nucleotide Metabolism	1	-1000	1000	0
NDPK8	nucleoside-diphosphate kinase (ATP:dADP)	atp[c] + dadp[c] <==> adp[c] + datp[c]	MA1524	Nucleotide Metabolism	1	-1000	1000	0
NDPK9	nucleoside-diphosphate kinase (ATP:IDP)	atp[c] + idp[c] <==> adp[c] + itp[c]	MA1524	Nucleotide Metabolism	1	-1000	1000	0
NTD1	5'-nucleotidase (dUMP)	dump[c] + h2o[c] <==> duri[c] + pi[c]	MA0104	Nucleotide Metabolism	0	0	1000	0
NTD10	5'-nucleotidase (XMP)	h2o[c] + xmp[c] <==> pi[c] + xtsn[c]	MA0104	Nucleotide Metabolism	0	0	1000	0
NTD11	5'-nucleotidase (IMP)	h2o[c] + imp[c] <==> ins[c] + pi[c]	MA0104	Nucleotide Metabolism	0	0	1000	0
NTD2	5'-nucleotidase (UMP)	h2o[c] + ump[c] <==> pi[c] + uri[c]	MA0104	Nucleotide Metabolism	0	0	1000	0
NTD3	5'-nucleotidase (dCMP)	dcmp[c] + h2o[c] <==> dcyt[c] + pi[c]	MA0104	Nucleotide Metabolism	0	0	1000	0
NTD4	5'-nucleotidase (CMP)	cmp[c] + h2o[c] <==> cytd[c] + pi[c]	MA0104	Nucleotide Metabolism	0	0	1000	0
NTD5	5'-nucleotidase (dTMP)	dtmp[c] + h2o[c] <==> pi[c] + thymd[c]	MA0104	Nucleotide Metabolism	0	0	1000	0
NTD6	5'-nucleotidase (dAMP)	damp[c] + h2o[c] <==> dad-2[c] + pi[c]	MA0104	Nucleotide Metabolism	0	0	1000	0
NTD7	5'-nucleotidase (AMP)	amp[c] + h2o[c] <==> adn[c] + pi[c]	MA0104	Nucleotide Metabolism	0	0	1000	0
NTD8	5'-nucleotidase (dGMP)	dgmp[c] + h2o[c] <==> dgsn[c] + pi[c]	MA0104	Nucleotide Metabolism	0	0	1000	0
NTD9	5'-nucleotidase (GMP)	gmp[c] + h2o[c] <==> gsn[c] + pi[c]	MA0104	Nucleotide Metabolism	0	0	1000	0
NTP1	nucleoside-triphosphatase (ATP)	atp[c] + h2o[c] <==> adp[c] + h[c] + pi[c]	MA3706	Nucleotide Metabolism	0	0	1000	0
NTP2	nucleoside-triphosphatase (dATP)	datp[c] + h2o[c] <==> dadp[c] + h[c] + pi[c]	MA3706	Nucleotide Metabolism	0	0	1000	0
NTP3	nucleoside-triphosphatase (GTP)	gtp[c] + h2o[c] <==> gdp[c] + h[c] + pi[c]	MA3706	Nucleotide Metabolism	0	0	1000	0
NTP4	nucleoside-triphosphatase (dGTP)	dgtp[c] + h2o[c] <==> dgdp[c] + h[c] + pi[c]	MA3706	Nucleotide Metabolism	0	0	1000	0
NTP5	nucleoside-triphosphatase (CTP)	ctp[c] + h2o[c] <==> cdp[c] + h[c] + pi[c]	MA3706	Nucleotide Metabolism	0	0	1000	0
NTP6	nucleoside-triphosphatase (dCTP)	dctp[c] + h2o[c] <==> dcdp[c] + h[c] + pi[c]	MA3706	Nucleotide Metabolism	0	0	1000	0
NTP7	nucleoside-triphosphatase (UTP)	h2o[c] + utp[c] <==> h[c] + pi[c] + udp[c]	MA3706	Nucleotide Metabolism	0	0	1000	0
NTP8	nucleoside-triphosphatase (dUTP)	dutp[c] + h2o[c] <==> dudp[c] + h[c] + pi[c]	MA3706	Nucleotide Metabolism	0	0	1000	0
NTP9	nucleoside-triphosphatase (dTTP)	dttp[c] + h2o[c] <==> dtdp[c] + h[c] + pi[c]	MA3706	Nucleotide Metabolism	0	0	1000	0
NTPP11	Nucleoside triphosphate pyrophosphorylase (xtp)	h2o[c] + xtp[c] <==> h[c] + ppi[c] + xmp[c]	MA3706	Nucleotide Metabolism	0	0	1000	0
NTPTP1	Nucleoside triphosphate tripolyhydrolase	dgtp[c] + h2o[c] <==> dgsn[c] + pppi[c]	MA0713	Nucleotide Metabolism	0	0	1000	0
OMPDC	orotidine-5'-phosphate decarboxylase	h[c] + orot5p[c] <==> co2[c] + ump[c]	MA0969	Nucleotide Metabolism	0	0	1000	0
ORPT	orotate phosphoribosyltransferase	orot5p[c] + ppi[c] <==> orot[c] + prpp[c]	((MA0919 or MA2520) or MA3307)	Nucleotide Metabolism	1	-1000	1000	0
PPKr	polyphosphate kinase	atp[c] + pi[c] <==> ppi[c] + adp[c]	MA0081	Nucleotide Metabolism	1	-1000	1000	0
PRAGSr	phosphoribosylglycinamide synthase	atp[c] + gly[c] + pram[c] <==> adp[c] + gar[c] + h[c] + pi[c]	MA3309	Nucleotide Metabolism	0	0	1000	0
PRAIS	phosphoribosylaminoimidazole synthase	atp[c] + fpram[c] <==> adp[c] + air[c] + (2) h[c] + pi[c]	MA0130	Nucleotide Metabolism	0	0	1000	0
PRASCS	phosphoribosylaminoimidazolesuccinocarboxamide synthase	5aizc[c] + asp-L[c] + atp[c] <==> 25aics[c] + adp[c] + h[c] + pi[c]	MA4063	Nucleotide Metabolism	1	-1000	1000	0
PRFGS	phosphoribosylformylglycinamidine synthase	atp[c] + fgam[c] + gln-L[c] + h2o[c] <==> adp[c] + fpram[c] + glu-L[c] + h[c] + pi[c]	(MA1963 or MA1964) and MA4055	Nucleotide Metabolism	0	0	1000	0
RNDR1	ribonucleoside-diphosphate reductase (ADP)	adp[c] + trdrd[c] <==> dadp[c] + h2o[c] + trdox[c]	MA1665	Nucleotide Metabolism	0	0	1000	0
RNDR2	ribonucleoside-diphosphate reductase (GDP)	gdp[c] + trdrd[c] <==> dgdp[c] + h2o[c] + trdox[c]	MA1665	Nucleotide Metabolism	0	0	1000	0
RNDR3	ribonucleoside-diphosphate reductase (CDP)	cdp[c] + trdrd[c] <==> dcdp[c] + h2o[c] + trdox[c]	MA1665	Nucleotide Metabolism	0	0	1000	0
RNDR4	ribonucleoside-diphosphate reductase (UDP)	trdrd[c] + udp[c] <==> dudp[c] + h2o[c] + trdox[c]	MA1665	Nucleotide Metabolism	0	0	1000	0
RNTR1	ribonucleoside-triphosphate reductase (ATP)	atp[c] + trdrd[c] <==> datp[c] + h2o[c] + trdox[c]	MA0072	Nucleotide Metabolism	0	0	1000	0
RNTR2	ribonucleoside-triphosphate reductase (GTP)	gtp[c] + trdrd[c] <==> dgtp[c] + h2o[c] + trdox[c]	MA0072	Nucleotide Metabolism	0	0	1000	0
RNTR3	ribonucleoside-triphosphate reductase (CTP)	ctp[c] + trdrd[c] <==> dctp[c] + h2o[c] + trdox[c]	MA0072	Nucleotide Metabolism	0	0	1000	0
RNTR4	ribonucleoside-triphosphate reductase (UTP)	trdrd[c] + utp[c] <==> dutp[c] + h2o[c] + trdox[c]	MA0072	Nucleotide Metabolism	0	0	1000	0
TMDK1	thymidine kinase (ATP:thymidine)	atp[c] + thymd[c] <==> adp[c] + dtmp[c] + h[c]	MA4433	Nucleotide Metabolism	0	0	1000	0
TMDPP	thymidine phosphorylase	pi[c] + thymd[c] <==> 2dr1p[c] + thym[c]	MA3242	Nucleotide Metabolism	0	0	1000	0
TMDS	thymidylate synthase	dump[c] + mlthf[c] <==> dhf[c] + dtmp[c]	(MA1824 or MA4543)	Nucleotide Metabolism	0	0	1000	0
TRDR	thioredoxin reductase (NADPH)	h[c] + nadph[c] + trdox[c] <==> nadp[c] + trdrd[c]	(MA1368 or MA3212)	Nucleotide Metabolism	0	0	1000	0
UMPK	UMP kinase	atp[c] + ump[c] <==> adp[c] + udp[c]	(MA0372 or MA1104)	Nucleotide Metabolism	1	-1000	1000	0
URIDK2r	uridylate kinase (dUMP)	atp[c] + dump[c] <==> adp[c] + dudp[c]	MA0372	Nucleotide Metabolism	1	-1000	1000	0
XPPT	xanthine phosphoribosyltransferase	prpp[c] + xan[c] <==> ppi[c] + xmp[c]	(MA1687 or MA4581)	Nucleotide Metabolism	0	0	1000	0
YUMPS	yUMP synthetase	r5p[c] + ura[c] <==> h2o[c] + psd5p[c]	(MA1105 or MA0208)	Nucleotide Metabolism	0	0	1000	0
ACLDC	acetolactate decarboxylase	alac-S[c] + h[c] <==> actn-R[c] + co2[c]	MA3744	Other	0	0	1000	0
ADCPS1	adenosylcobinamide-phosphate synthase	adcobhex[c] + appl[c] + atp[c] <==> adocbi[c] + adp[c] + h[c] + pi[c]	MA0941	Other	0	0	1000	0
ALACCBX	2-Acetolactate pyruvate-lyase (carboxylating)	he2thpp[c] + pyr[c] <==> alac-S[c] + thmpp[c]	Unassigned	Other	0	0	1000	0
ALDD31	aminoacetaldehyde oxidase	aacald[c] + h2o[c] + nad[c] <==> nadh[c] + gly[c] + (2) h[c]	MA2860	Other	0	0	1000	0
ASNTRS2-1	nondiscriminating aspartyl-tRNA synthetase	trnaasn[c] + atp[c] + asp-L[c] <==> amp[c] + ppi[c] + asntrna_asp[c]	MA1684	Other	0	0	1000	0
ASNTRS2-2	Asparaginyl-tRNA synthetase (from asntrna(asp))	asntrna_asp[c] + gln-L[c] + atp[c] + h2o[c] <==> adp[c] + pi[c] + h[c] + glu-L[c] + asntrna[c]	(MA4522 and MA4523 and MA4524)	Other	0	0	1000	0
ASPO2y	L-aspartate:NAD+ oxidoreductase (deaminating)	asp-L[c] + nadp[c] <==> h[c] + iasp[c] + nadph[c]	MA0958	Other	0	0	1000	0
ATPM	ATP maintenance requirement	atp[c] + h2o[c] <==> adp[c] + h[c] + pi[c]	MA3706	Other	0	2.5	1000	0
CAT	catalase	(2) h2o2[c] <==> (2) h2o[c] + o2[c]	MA0972	Other	0	0	1000	0
CMLDC	4-carboxymuconolactone decarboxylase	2c25dho[c] + h[c] <==> co2[c] + 5odhf2a[c]	(MA0409 or MA2469 or MA3991)	Other	0	0	1000	0
CMPSAS	CMP sialic acid synthase	acnam[c] + ctp[c] <==> cmpacna[c] + ppi[c]	MA3766	Other	0	0	1000	0
F4H2O	F420H2 oxidase	(2) f420-2h2[c] + o2[c] <==> (2) f420-2[c] + (2) h2o[c] + (2) h[c]	(MA3381 or MA3743)	Other	0	0	1000	0
GCC	dihydrolipoylprotein:NAD+ oxidoreductase	dhlpro[c] + nad[c] <==> h[c] + lpro[c] + nadh[c]	MA1652	Other	0	0	1000	0
GLYOX	(R)-S-Lactoylglutathione hydrolase	lgt-S[c] + h2o[c] <==> gthrd[c] + h[c] + lac-D[c]	Unassigned	Other	0	0	1000	0
HCO3E	HCO3 equilibration reaction	co2[c] + h2o[c] <==> h[c] + hco3[c]	MA2536	Other	1	-1000	1000	0
MHPGLUT	5-methyltetrahydropteroyltriglutamate-homocysteine S-methyltransferase	hcys-L[c] + mhpglu[c] <==> hpglu[c] + met-L[c]	(MA0053 or MA0054 or MA3549)	Other	0	0	1000	0
MHPGLUT2	5-Methyltetrahydropteroyltri-L-glutamate:SAM methyltransferrase	ahcys[c] + h[c] + mhpglu[c] <==> amet[c] + hpglu[c]	(MA0053 or MA0054 or MA3549)	Other	0	0	1000	0
MI3PS	1D-myo-inositol-3-phosphate lyase (isomerizing)	g6p[c] <==> mi3p-D[c]	(MA0075 or MA2253)	Other	0	0	1000	0
NIT_n1p4	nitrogenase	(16) atp[c] + (8) fdred[c] + (16) h2o[c] + n2[c] <==> (16) adp[c] + (8) fdox[c] + (6) h[c] + h2[c] + (2) nh4[c] + (16) pi[c]	((MA1208 and MA1209 and MA1210) or ((MA1205 or MA1213 or MA1633 or MA2032 or MA3627 or MA3895) and (MA1212 or MA1214 or MA3896) and (MA1211 or MA1215 or MA3897) and MA3898 and MA3899 and MA4195 and MA3900 and MA3901 and (MA2717 or MA3265)) or (MA1217 and MA1216 and MA1218 and (MA1219 or MA1631) and (MA1220 or MA1632)))	Other	0	0	1000	0
NMNHYD	Nicotinamide ribonucleotide phosphohydrolase	h2o[c] + nmn[c] <==> pi[c] + rnam[c]	MA0104	Other	0	0	1000	0
OXADC	oxalate decarboxylase	h[c] + oxa[c] <==> co2[c] + for[c]	MA2076	Other	0	0	1000	0
PPK2	polyphosphate kinase	atp[c] + ppi[c] <==> adp[c] + pppi[c]	MA0081	Other	0	0	1000	0
PRPPP	phosphoribosylpyrophosphate phosphatase	h2o[c] + prpp[c] <==> h[c] + pi[c] + r15bp[c]	MA2851	Other	0	0	1000	0
PYRS-1	Pyrrolysine synthesis reaction (step 1)	amet[c] + 1pyr5c[c] <==> 1pyr4m5c[c] + ahcys[c] + h[c]	MA0154	Other	0	0	1000	0
PYRS-2	Pyrrolysine synthesis reaction (step 2)	1pyr4m5c[c] + lys-L[c] + atp[c] <==> pyr-L[c] + adp[c] + pi[c] + h[c]	MA0153	Other	0	0	1000	0
PYRTRS	pyrrolysyl-tRNA synthase	pyr-L[c] + atp[c] + trnaala[c] <==> amp[c] + ppi[c] + pyrtrna[c]	MA0155	Other	0	0	1000	0
R07405	5-carboxyamino-1-(5-phospho-D-ribosyl)imidazole carboxymutase	5c5pdriaz[c] <==> 5aizc[c]	MA1376	Other	0	0	1000	0
RBPI	ribose 1,5-bisphosphate isomerase	r15bp[c] <==> rb15bp[c]	MA2851	Other	0	0	1000	0
SDPTA	succinyldiaminopimelate transaminase	akg[c] + sl26da[c] <==> glu-L[c] + sl2a6o[c]	MA0119	Other	0	0	1000	0
SPODM	superoxide dismutase	(2) h[c] + (2) o2-[c] <==> h2o2[c] + o2[c]	(MA1574 and MA2422)	Other	0	0	1000	0
SULR2	F420-dependent sulfite reductase	h2s[c] + (3) f420-2[c] + (3) h2o[c] + h[c] <==> (3) f420-2h2[c] + so3[c]	(MA3439 or MA4520)	Other	1	-1000	1000	0
4ASD	4-aminoshikimate dehydratase	4as[c] <==> h2o[c] + 4das[c]	Unassigned	Tetrahydramethanopterin Biosynthesis	0	0	1000	0
4DHSD	4-aminoshikimate dehydrogenase	4adhs[c] + (2) h[c] + nadh[c] <==> nad[c] + 4as[c]	Unassigned	Tetrahydramethanopterin Biosynthesis	0	0	1000	0
4DHSS	4-aminodehydroshikimate synthase	4adhq[c] <==> 4adhs[c] + h2o[c] + h[c]	Unassigned	Tetrahydramethanopterin Biosynthesis	0	0	1000	0
BRFAPS	beta-ribofuranosylaminobenzene 5'-phosphate synthase	4abz[c] + h[c] + prpp[c] <==> Brfap[c] + co2[c] + ppi[c]	(MA0339 or MA4006)	Tetrahydramethanopterin Biosynthesis	0	0	1000	0
DHNPA2	dihydroneopterin aldolase	dhnpt[c] <==> 6hmhpt[c] + gcald[c] + h[c]	Unassigned	Tetrahydramethanopterin Biosynthesis	0	0	1000	0
DHPCPH	7,8-dihydronepterin 2' :3'-cyclicphosphate hydrolase	dhp23cp[c] + h2o[c] <==> dhpmp[c] + h[c]	Unassigned	Tetrahydramethanopterin Biosynthesis	0	0	1000	0
DHPS3	7,8 dihydropteroate synthase (methanopterin)	6hmhptpp[c] + Brfap[c] + h[c] <==> dhrfap[c] + ppi[c]	(MA1946 or MA1962 or MA3419 or MA4405)	Tetrahydramethanopterin Biosynthesis	0	0	1000	0
DHQAT	3-dehydroquinate aminotransferase	3dhq[c] + nh4[c] <==> 4adhq[c] + h2o[c]	Unassigned	Tetrahydramethanopterin Biosynthesis	0	0	1000	0
DNMPPA	Dihydroneopterin monophosphate dephosphorylase	dhpmp[c] + h2o[c] <==> dhnpt[c] + pi[c]	Unassigned	Tetrahydramethanopterin Biosynthesis	0	0	1000	0
H2MPTR	dihydromethanoterin reductase	f420-2h2[c] + h2mpt[c] <==> f420-2[c] + h4mpt[c] + h[c]	Unassigned	Tetrahydramethanopterin Biosynthesis	0	0	1000	0
H4MPTGL_atp_	tetrahydromethanopterin glutamate lyase (ATP)	atp[c] + glu-L[c] + h4mpt[c] <==> adp[c] + h[c] + h4spt[c] + pi[c]	MA3268	Tetrahydramethanopterin Biosynthesis	0	0	1000	0
H4MPTGL_gtp_	tetrahydromethanopterin glutamate lyase (GTP)	glu-L[c] + gtp[c] + h4mpt[c] <==> gdp[c] + h[c] + h4spt[c] + pi[c]	MA3268	Tetrahydramethanopterin Biosynthesis	0	0	1000	0
H4MPTS10	tetrahydromethanopterin synthesis reaction 10	dhadrp[c] + h2o[c] <==> dhadr[c] + pi[c]	Unassigned	Tetrahydramethanopterin Biosynthesis	0	0	1000	0
H4MPTS11	tetrahydromethanopterin synthesis reaction 11	dhadr[c] + prpp[c] <==> dhadrpr[c] + ppi[c]	Unassigned	Tetrahydramethanopterin Biosynthesis	0	0	1000	0
H4MPTS12	tetrahydromethanopterin synthesis reaction 12	atp[c] + dhadrpr[c] <==> adp[c] + dhadrdpr[c]	Unassigned	Tetrahydramethanopterin Biosynthesis	0	0	1000	0
H4MPTS13	tetrahydromethanopterin synthesis reaction 13	atp[c] + dhadrdpr[c] <==> adp[c] + dhadrtpr[c]	Unassigned	Tetrahydramethanopterin Biosynthesis	0	0	1000	0
H4MPTS14	tetrahydromethanopterin synthesis reaction 14	S2hglut[c] + dhadrtpr[c] <==> dmh2mpt[c] + ppi[c]	Unassigned	Tetrahydramethanopterin Biosynthesis	0	0	1000	0
H4MPTS15	tetrahydromethanopterin synthesis reaction 15	amet[c] + dmh2mpt[c] <==> ahcys[c] + h[c] + mmh2mpt[c]	Unassigned	Tetrahydramethanopterin Biosynthesis	0	0	1000	0
H4MPTS16	tetrahydromethanopterin synthesis reaction 16	amet[c] + mmh2mpt[c] <==> ahcys[c] + h[c] + h2mpt[c]	Unassigned	Tetrahydramethanopterin Biosynthesis	0	0	1000	0
H4MPTS9	tetrahydromethanopterin synthesis reaction 9	dhrfap[c] + f420-2h2[c] <==> dhadrp[c] + f420-2[c] + h[c]	Unassigned	Tetrahydramethanopterin Biosynthesis	0	0	1000	0
HPPK2	6-hydroxymethyl-dihydropterin pyrophosphokinase	6hmhpt[c] + atp[c] <==> 6hmhptpp[c] + amp[c] + h[c]	Unassigned	Tetrahydramethanopterin Biosynthesis	0	0	1000	0
BLAT	beta-lysine acetyltransferase	36dahx[c] + accoa[c] <==> coa[c] + h[c] + nabl[c]	MA3978	Threonine and Lysine Metabolism	0	0	1000	0
DAPDC	diaminopimelate decarboxylase	26dap-M[c] + h[c] <==> co2[c] + lys-L[c]	MA0726	Threonine and Lysine Metabolism	0	0	1000	0
DAPE	diaminopimelate epimerase	26dap-LL[c] <==> 26dap-M[c]	Unassigned	Threonine and Lysine Metabolism	1	-1000	1000	0
DAPNH4T	diaminopimelate synthase	glu-L[c] + thdp[c] + h2o[c] <==> akg[c] + 26dap-LL[c]	MA1712	Threonine and Lysine Metabolism	0	0	1000	0
DHDPRx	2,3,4,5-Tetrahydrodipicolinate:NAD+ oxidoreductase	nad[c] + thdp[c] <==> 23dhdp[c] + h[c] + nadh[c]	MA4474	Threonine and Lysine Metabolism	1	-1000	1000	0
DHDPRy	dihydrodipicolinate reductase (NADPH)	nadp[c] + thdp[c] <==> 23dhdp[c] + h[c] + nadph[c]	MA4474	Threonine and Lysine Metabolism	1	-1000	1000	0
DHDPS	dihydrodipicolinate synthase	aspsa[c] + pyr[c] <==> 23dhdp[c] + (2) h2o[c]	MA4473	Threonine and Lysine Metabolism	0	0	1000	0
HCITS	homocitrate synthase	accoa[c] + akg[c] + h2o[c] <==> coa[c] + h[c] + hcit[c]	(MA1226 or MA1225 or MA3342)	Threonine and Lysine Metabolism	0	0	1000	0
HSK	homoserine kinase	atp[c] + hom-L[c] <==> adp[c] + h[c] + phom[c]	Unassigned	Threonine and Lysine Metabolism	0	0	1000	0
LYSAM	lysine 2,3-aminomutase	lys-L[c] <==> 36dahx[c]	MA3979	Threonine and Lysine Metabolism	0	0	1000	0
LYSTRS	Lysyl-tRNA synthetase	atp[c] + lys-L[c] + trnalys[c] <==> amp[c] + ppi[c] + lystrna[c]	((MA0760 or MA1684) or MA0534)	Threonine and Lysine Metabolism	0	0	1000	0
THRA2i	L-allo-Threonine Aldolase	athr-L[c] <==> acald[c] + gly[c]	MA3520	Threonine and Lysine Metabolism	0	0	1000	0
THRAr	Threonine Aldolase	thr-L[c] <==> acald[c] + gly[c]	MA3520	Threonine and Lysine Metabolism	1	-1000	1000	0
THRS	threonine synthase	h2o[c] + phom[c] <==> pi[c] + thr-L[c]	(MA3297 or MA1610)	Threonine and Lysine Metabolism	0	0	1000	0
THRTRS	Threonyl-tRNA synthetase	atp[c] + thr-L[c] + trnathr[c] <==> amp[c] + ppi[c] + thrtrna[c]	MA2896	Threonine and Lysine Metabolism	0	0	1000	0
4ABZt2r	4-Aminobenzoate mitochondrial transport via symport	4abz[e] + h[e] <==> 4abz[c] + h[c]	Unassigned	Transport	0	0	1000	0
ACt3r	acetate reversible transport via proton symport	ac[e] <==> ac[c]	MA4008	Transport	1	-1000	1000	0
ACTNt2r	(R)-acetoin transport via proton symport	actn-R[c] + (0) h[c] <==> actn-R[e] + (0) h[e]	Unassigned	Transport	0	0	1000	0
ALACt2r	acetolactate reversible transport via proton symport	alac-S[e] + h[e] <==> alac-S[c] + h[c]	Unassigned	Transport	0	0	1000	0
ALAt4r	Alanine-Sodium symporter	ala-L[e] + na1[e] <==> ala-L[c] + na1[c]	MA2837	Transport	0	0	1000	0
ATPS1	H+-exporting ATPase	atp[c] + h[c] + h2o[c] <==> adp[c] + (2) h[e] + pi[c]	((MA1678 or MA2833 or MA4082 or MA4378))	Transport	0	0	1000	0
BTNabc	biotin transport (ABC)	btn[e] + atp[c] + h2o[c] <==> btn[c] + adp[c] + pi[c] + h[c]	(MA4340 and (MA4341 or MA4342) and MA4343)	Transport	0	0	1000	0
BTNt2i	Biotin uptake	btn[e] + h[e] <==> btn[c] + h[c]	MA4340	Transport	0	0	1000	0
CA2abc	calcium transport via ABC system	atp[c] + ca2[e] + h2o[c] <==> adp[c] + ca2[c] + h[c] + pi[c]	(MA1678 or MA2501 or MA2833 or MA4082 or MA4378)	Transport	0	0	1000	0
CAt6	calcium / sodium antiporter	ca2[c] + na1[e] <==> ca2[e] + na1[c]	(MA2008 or MA2817 or MA3021)	Transport	1	-1000	1000	0
CBIabc	Cobinamide transport via ABC system	atp[c] + cbi[e] + h2o[c] <==> adp[c] + cbi[c] + h[c] + pi[c]	(MA4604 and MA4605 and MA4606)	Transport	0	0	1000	0
CBL1abc	Cob(1)alamin transport via ABC system	atp[c] + cbl1[e] + h2o[c] <==> adp[c] + cbl1[c] + h[c] + pi[c]	(MA4604 and MA4605 and MA4606)	Transport	0	0	1000	0
CBL1HBIabc	Cob(1)alamin-HBI transport via ABC system	atp[c] + cbl1hbi[e] + h2o[c] <==> adp[c] + cbl1hbi[c] + h[c] + pi[c]	(MA4604 and MA4605 and MA4606)	Transport	0	0	1000	0
CD2abc1	cadmium transport out via ABC system	atp[c] + cd2[c] + h2o[c] <==> adp[c] + cd2[e] + h[c] + pi[c]	(MA0549 or MA3632 or MA3366)	Transport	0	0	1000	0
CD2t4	Cadmium transport out via antiport	cd2[c] + h[e] + k[e] <==> cd2[e] + h[c] + k[c]	Unassigned	Transport	1	-1000	1000	0
CH4St	Methanethiol Transport	ch4s[e] <==> ch4s[c]	Unassigned	Transport	1	-1000	1000	0
CH4t	Methane Transport	ch4[c] <==> ch4[e]	Unassigned	Transport	1	-1000	1000	0
Clt	chlorideion transport out via diffusion	cl[e] <==> cl[c]	MA3609	Transport	1	-1000	1000	0
CO2t	CO2 transporter via diffusion	co2[c] <==> co2[e]	Unassigned	Transport	1	-1000	1000	0
Coabc	Cobalt transport via ABC system	atp[c] + cobalt2[e] + h2o[c] <==> adp[c] + cobalt2[c] + h[c] + pi[c]	(MA0393 or MA0869 or MA1748 or MA3552 or MA4019 or MA4022) and (MA0394 or MA3551 or MA4020 or MA4021 or MA4341) and MA3553 and (MA3554 or MA4023) or MA1418 or MA1419 or MA1747 or MA4343	Transport	0	0	1000	0
COBALTt5	cobalt transport in/out via permease (no H+)	cobalt2[c] <==> cobalt2[e]	(MA1721 or (MA1436 or MA1437))	Transport	1	-1000	1000	0
COt	CO transporter via diffusion	co[e] <==> co[c]	Unassigned	Transport	0	0	1000	0
Cuabc	Copper transport via ABC system	atp[c] + cu2[e] + h2o[c] <==> adp[c] + cu2[c] + h[c] + pi[c]	(MA0166 or MA1342 or MA3999)	Transport	0	0	1000	0
Cut1	Copper export via ATPase	atp[c] + cu2[c] + h2o[c] <==> adp[c] + cu2[e] + h[c] + pi[c]	(MA0166 or MA1342 or MA2833 or MA3632)	Transport	0	0	1000	0
CYSt2r	L-cysteine reversible transport via proton symport	cys-L[e] + h[e] <==> cys-L[c] + h[c]	Unassigned	Transport	0	0	1000	0
DMAt	Dimethylamine symport	h[e] + dma[e] <==> h[c] + dma[c]	MA0143	Transport	0	0	1000	0
DMSt	Dimethyl sulfide Transport	dms[e] <==> dms[c]	Unassigned	Transport	0	0	1000	0
ETHAt6	ethanolamine transport in/out via proton symport	etha[e] + h[e] <==> etha[c] + h[c]	MA0143	Transport	0	0	1000	0
FE2abc	iron (II) transport via ABC system	atp[c] + fe2[e] + h2o[c] <==> adp[c] + fe2[c] + h[c] + pi[c]	(MA3477 or MA4337) and (MA3478 or MA3479)	Transport	0	0	1000	0
FE3abc	iron (III) transport via ABC system	atp[c] + fe3[e] + h2o[c] <==> adp[c] + fe3[c] + h[c] + pi[c]	(MA0950 or MA1132 or MA1198 or MA1233 or MA2150 or MA2776 or MA3358 or MA3453 or MA3642 or MA3919 or MA4532) and (MA0951 or MA1131 or MA1199 or MA1234 or MA1847 or MA2149 or MA3359 or Ma3452 or MA3641 or MA3921 or MA4533 or MA4605) or (MA1128 or MA1230 or MA1231 or MA1232 or MA1850 or MA2772 or MA3557)	Transport	0	0	1000	0
FEDCabc	iron (III) dicitrate transport via ABC system	atp[c] + (2) cit[e] + fe3[e] + h2o[c] <==> adp[c] + (2) cit[c] + fe3[c] + h[c] + pi[c]	((MA0952 or MA2156 or MA3357 or MA3640) and ((MA2148 or MA2153) or (MA0952 or MA2156 or MA3357 or MA3640)) and ((MA0951 or MA1131 or MA1199 or MA1234 or MA1847 or MA2149 or MA3359 or MA3452 or MA3641 or MA3921 or MA4605) or (MA0951 or MA1131 or MA1234 or MA1847 or MA2149 or MA3359 or MA3452 or MA3641 or MA3921 or MA4605)) and ((MA0950 or MA1198 or MA1233 or MA2150 or MA2776 or MA3358 or MA3453 or…	Transport	0	0	1000	0
FOLt	folate transport via proton simport	fol[e] + h[e] <==> fol[c] + h[c]	Unassigned	Transport	1	-1000	1000	0
FORt	formate transport via diffusion	for[c] + (0) h[c] <==> for[e] + (0) h[e]	Unassigned	Transport	1	-1000	1000	0
GCALDt	Glycoaldehydye reversible transport	gcald[e] <==> gcald[c]	Unassigned	Transport	1	-1000	1000	0
GLCNt2r	D-gluconate transport via proton symport, reversible	glcn[e] + h[e] <==> glcn[c] + h[c]	MA0021	Transport	0	0	1000	0
GLUt2r	L-glutamate transport via proton symport, reversible	glu-L[e] + h[e] <==> glu-L[c] + h[c]	MA2961	Transport	0	0	1000	0
GLUt4	Na+/glutamate symport	glu-L[e] + na1[e] <==> glu-L[c] + na1[c]	MA2961	Transport	0	0	1000	0
GLYBabc	Glycine betaine transport via ABC system	atp[c] + glyb[e] + h2o[c] <==> adp[c] + glyb[c] + h[c] + pi[c]	((MA0063 or MA0282 or MA0323 or MA1120 or MA1235 or MA1747 or MA2110 or MA2145 or MA2275 or MA2282 or MA2478 or MA3171 or MA3582 or MA3903 or MA3957 or MA3960 or MA4253 or MA4321) and MA2146 and MA2147)	Transport	0	0	1000	0
GLYt4r	glycine reversible transport via sodium symport	gly[e] + na1[e] <==> gly[c] + na1[c]	MA2837	Transport	1	-1000	1000	0
H2Ot	H2O transport via diffusion	h2o[e] <==> h2o[c]	Unassigned	Transport	1	-1000	1000	0
H2St	h2s transport (diffusion)	h2s[e] <==> h2s[c]	Unassigned	Transport	1	-1000	1000	0
H2td	hydrogen transport	h2[c] <==> h2[e]	Unassigned	Transport	1	-1000	1000	0
HKt	H+/K+ gastric/non-gastric P-ATPase and ABC ATPase	atp[c] + h2o[c] + k[e] <==> adp[c] + h[e] + k[c] + pi[c]	MA3999	Transport	0	0	1000	0
HPACt2r	ydroxyphenylacetate transport in via proton symporter	4hphac[e] + h[e] <==> 4hphac[c] + h[c]	Unassigned	Transport	0	0	1000	0
ILEt2r	L-isoleucine reversible transport via proton symport	h[e] + ile-L[e] <==> h[c] + ile-L[c]	(MA3437 and MA3438)	Transport	0	0	1000	0
IND3ACt2r	indole-3-acetate transport via proton symport	h[c] + ind3ac[c] <==> h[e] + ind3ac[e]	Unassigned	Transport	0	0	1000	0
KCCt	K+-Cl- cotransport	cl[c] + k[c] <==> cl[e] + k[e]	MA4506	Transport	0	0	1000	0
Kt2r	potassium reversible transport via proton symport	h[e] + k[e] <==> h[c] + k[c]	(MA3108 or MA3981) and (MA1481 or MA1483 or MA2209) and (MA2034 or MA2448)	Transport	1	-1000	1000	0
LEUt2r	L-leucine reversible transport via proton symport	h[e] + leu-L[e] <==> h[c] + leu-L[c]	(MA3437 and MA3438)	Transport	0	0	1000	0
LYSt3r	L-lysine transport out via proton antiport reversible	h[e] + lys-L[c] <==> h[c] + lys-L[e]	(MA2108 or MA1855)	Transport	0	0	1000	0
MEOHt2	Methanol diffusion	meoh[e] <==> meoh[c]	Unassigned	Transport	1	1000	1000	0
MG2abc	magnesium transport via ABC system	atp[c] + h2o[c] + mg2[e] <==> adp[c] + h[c] + mg2[c] + pi[c]	MA1721 or (MA1678 or MA2833 or MA2501 or MA4082 or MA4378)	Transport	0	0	1000	0
MGt5	magnesium transport in/out via permease (no H+)	mg2[c] <==> mg2[e]	(MA1721 or (MA1436 or MA1437))	Transport	1	-1000	1000	0
MMAt	Monomethylamine symport	h[e] + mma[e] <==> h[c] + mma[c]	MA0143	Transport	0	0	1000	0
MNabc	manganese transport via ABC system	atp[c] + h2o[c] + mn2[e] <==> adp[c] + h[c] + mn2[c] + pi[c]	(MA0023 and MA0024 and MA0025)	Transport	0	0	1000	0
MOBDabc	molybdate transport via ABC system	atp[c] + h2o[c] + mobd[e] <==> adp[c] + h[c] + mobd[c] + pi[c]	(MA0280 and MA0281 and MA0282) or (MA0323 and MA0324 and MA0325) or (MA1235 and MA1236 and MA1237) or (MA2280 and MA2281 and MA2282)	Transport	0	0	1000	0
N2tr	Nitrogen exchange, diffusion	n2[e] <==> n2[c]	Unassigned	Transport	1	-1000	1000	0
Naabc	Na-exporting ATPase	atp[c] + h2o[c] + na1[c] <==> adp[c] + h[c] + pi[c] + na1[e]	(MA2433 and MA2434 and MA2435 and MA2436 and MA2437 and MA2438 and MA2439 and MA2440 and MA2441)	Transport	0	0	1000	0
NACUP	Nicotinic acid uptake	nac[e] <==> nac[c]	Unassigned	Transport	0	0	1000	0
NaKt_1	Na+/K+ exchanging ATPase _ 1	atp[c] + h2o[c] + k[e] + na1[c] <==> adp[c] + h[c] + k[c] + na1[e] + pi[c]	MA4378	Transport	0	0	1000	0
NAt3_1	sodium proton antiporter (H:NA is 1:1)	(1) h[e] + (2) na1[c] <==> (1) h[c] + (2) na1[e]	(MA4566 and MA4567 and MA4568 and MA4569 and MA4570 and MA4572)	Transport	1	-1000	1000	0
NCCt	Na+-Cl- cotransport	na1[e] + cl[c] <==> na1[c] + cl[e]	MA4506	Transport	0	0	1000	0
NH4t	ammonia reversible transport	nh4[e] <==> nh4[c]	(MA3917 or MA3918) and MA4207	Transport	0	-1000	1000	0
NIabc	nickel transport via ABC system	atp[c] + h2o[c] + ni2[e] <==> adp[c] + h[c] + ni2[c] + pi[c]	((MA0302 or MA0883 or MA1249 or MA1250 or MA3048 or MA3455 or MA3461 or MA3905 or MA4247) and (MA0301 or MA0881 or MA1247 or MA3049 or MA3462 or MA3906 or MA4250) and (MA0300 or MA0880 or MA1246 or MA3050 or MA3458 or MA3463 or MA3907 or MA4251) and (MA0299 or MA0698 or MA0844 or MA0878 or MA0879 or MA1245 or MA2478 or MA2479 or MA3046 or MA3047 or MA3457 or MA3464 or MA3908 or MA3909 or MA4252 o…	Transport	0	0	1000	0
PACt2r	phenylacetate transport in via proton symporter	h[e] + pac[e] <==> h[c] + pac[c]	Unassigned	Transport	0	0	1000	0
PIabc	phosphate transport via ABC system	atp[c] + h2o[c] + pi[e] <==> adp[c] + h[c] + (2) pi[c]	(MA0887 and MA0888 and MA0889 and MA0890) or (MA3093 and MA3094 and MA3095)	Transport	0	0	1000	0
PIt	Inorganic phosphate exchange, diffusion	pi[e] + h[e] <==> pi[c] + h[c]	(MA2935 or MA3014)	Transport	0	0	1000	0
PNTOt2	Pantothenate reversible transport via proton symport	h[e] + pnto-R[e] <==> h[c] + pnto-R[c]	Unassigned	Transport	0	0	1000	0
PPA_1	inorganic diphosphatase (one proton translocation)	h2o[c] + ppi[c] <==> h[e] + (2) pi[c]	((MA3879 or MA3880)	Transport	0	0	1000	0
PPA_3	inorganic diphosphatase (sodium translocation)	h2o[c] + ppi[c] + na1[c] <==> na1[e] + (2) pi[c] + h[c]	MA3879	Transport	0	0	1000	0
PROabc	L-proline transport via ABC system	atp[c] + h2o[c] + pro-L[e] <==> adp[c] + h[c] + pi[c] + pro-L[c]	((MA0063 or MA0282 or MA0323 or MA1120 or MA1235 or MA1747 or MA2110 or MA2145 or MA2275 or MA2282 or MA2478 or MA3171 or MA3582 or MA3903 or MA3957 or MA3960 or MA4253 or MA4321) and MA2146 and MA2147)	Transport	0	0	1000	0
PROt4	Na+/Proline-L symporter	na1[e] + pro-L[e] <==> na1[c] + pro-L[c]	(MA0279 or MA1316)	Transport	0	0	1000	0
PYRt2	pyruvate transport in via proton symport	h[e] + pyr[e] <==> h[c] + pyr[c]	Unassigned	Transport	1	-1000	1000	0
RIBFLVt2	riboflavin transport in via proton symport	h[e] + ribflv[e] <==> h[c] + ribflv[c]	Unassigned	Transport	0	0	1000	0
SO4t2	sulfate transport in via proton symport	so4[e] + h[e] <==> so4[c] + h[c]	MA1999	Transport	0	0	1000	0
SULabc	sulfate transport via ABC system	atp[c] + h2o[c] + so4[e] <==> adp[c] + h[c] + pi[c] + so4[c]	(((MA1237 or MA2280) or MA0325 or (MA1237 or MA2280)) and ((MA1236 or MA2281 or MA3902) or MA0324) and ((MA0063 or MA0282 or MA0323 or MA1235 or MA2145 or MA2282 or MA3903))	Transport	0	0	1000	0
THMabc	thiamine transport via ABC system	atp[c] + h2o[c] + thm[e] <==> adp[c] + h[c] + pi[c] + thm[c]	Unassigned	Transport	0	0	1000	0
TMAt2	Trimethylamine symport	h[e] + tma[e] <==> h[c] + tma[c]	(MA0530 or MA0929)	Transport	0	0	1000	0
TRPt2r	L-tryptophan reversible transport via proton symport	trp-L[c] + h[c] <==> trp-L[e] + h[e]	MA1417	Transport	0	0	1000	0
UNK_CBL1DEGt	unknown cobalamin degradation product diffusion	unknown_cbl1deg[e] <==> unknown_cbl1deg[c]	Unassigned	Transport	1	-1000	1000	0
UNK_RBFDEGt	unknown riboflavin degradation product diffusion	unknown_rbfdeg[e] <==> unknown_rbfdeg[c]	Unassigned	Transport	1	-1000	1000	0
VALt2r	L-valine reversible transport via proton symport	h[e] + val-L[e] <==> h[c] + val-L[c]	(MA3437 and MA3438)	Transport	0	0	1000	0
WO4abc	Tungstenate export by ABC transport	wo4[e] + atp[c] + h2o[c] <==> adp[c] + h[c] + pi[c] + wo4[c]	(MA0280 and MA0281 and MA0282)	Transport	0	0	1000	0
ZN2t4	zinc transport out via antiport	zn2[c] + h[e] + k[e] <==> zn2[e] + h[c] + k[c]	MA1117	Transport	1	-1000	1000	0
ZNabc	zinc transport via ABC system	atp[c] + h2o[c] + zn2[e] <==> adp[c] + h[c] + pi[c] + zn2[c]	(MA0023 and MA0024 and MA0025)	Transport	0	0	1000	0
Znabc2	Zinc export by ABC transport	atp[c] + zn2[c] + h2o[c] <==> adp[c] + h[c] + pi[c] + zn2[e]	(MA0549 or MA3366 or MA3632)	Transport	0	0	1000	0
ALDD20x	aldehyde dehydrogenase (indole-3-acetaldehyde, NAD)	h2o[c] + id3acald[c] + nad[c] <==> (2) h[c] + ind3ac[c] + nadh[c]	MA2860	Tyrosine Tryptophan and Phenylalanine Metabolism	0	0	1000	0
ANPRT	anthranilate phosphoribosyltransferase	ppi[c] + pran[c] <==> anth[c] + prpp[c]	MA2989	Tyrosine Tryptophan and Phenylalanine Metabolism	1	-1000	1000	0
ANS	anthranilate synthase	chor[c] + gln-L[c] <==> anth[c] + glu-L[c] + h[c] + pyr[c]	(MA2986 and MA2987)	Tyrosine Tryptophan and Phenylalanine Metabolism	0	0	1000	0
ANS2	anthranilate synthase 2	chor[c] + nh4[c] <==> anth[c] + h[c] + h2o[c] + pyr[c]	(MA2986 and MA2987)	Tyrosine Tryptophan and Phenylalanine Metabolism	0	0	1000	0
CHORS	chorismate synthase	3psme[c] <==> chor[c] + pi[c]	MA0550	Tyrosine Tryptophan and Phenylalanine Metabolism	0	0	1000	0
CHRPL	Chorismate pyruvate lyase	chor[c] <==> 4hbz[c] + pyr[c]	(MA2986 and MA2987)	Tyrosine Tryptophan and Phenylalanine Metabolism	0	0	1000	0
DHQD	3-dehydroquinate dehydratase	3dhq[c] <==> 3dhsk[c] + h2o[c]	MA4593	Tyrosine Tryptophan and Phenylalanine Metabolism	0	0	1000	0
DHQS2	3-dehydroquinate synthase	dohdu[c] <==> 3dhq[c]	MA4592	Tyrosine Tryptophan and Phenylalanine Metabolism	0	0	1000	0
DKFPASPL	6-deoxy-5-ketomannitol 1-phosphate:L-aspartate semialdehyde ligase	aspsa[c] + dkfp[c] + nadh[c] + h[c] <==> dohau[c] + g3p[c] + nad[c]	MA4591	Tyrosine Tryptophan and Phenylalanine Metabolism	0	0	1000	0
DKFPR	6-deoxy-5-ketofructose 1-phosphate reductase	dkfp[c] + h[c] + nadh[c] <==> dkmp[c] + nad[c]	Unassigned	Tyrosine Tryptophan and Phenylalanine Metabolism	1	-1000	1000	0
DOHDUS	3,7-dideoxy-D-threo-hepto-2,6-diulosonate synthase	dohau[c] + h2o[c] + nad[c] <==> dohdu[c] + h[c] + nadh[c] + nh4[c]	MA4592	Tyrosine Tryptophan and Phenylalanine Metabolism	0	0	1000	0
HPYRRx	Hydroxypyruvate reductase (NADH)	h[c] + hpyr[c] + nadh[c] <==> glyc-R[c] + nad[c]	MA1334	Tyrosine Tryptophan and Phenylalanine Metabolism	0	0	1000	0
HPYRRy	Hydroxypyruvate reductase (NADPH)	h[c] + hpyr[c] + nadph[c] <==> glyc-R[c] + nadp[c]	MA1334	Tyrosine Tryptophan and Phenylalanine Metabolism	0	0	1000	0
IGPS	indole-3-glycerol-phosphate synthase	2cpr5p[c] + h[c] <==> 3ig3p[c] + co2[c] + h2o[c]	MA2992	Tyrosine Tryptophan and Phenylalanine Metabolism	1	-1000	1000	0
INDPYRD	Indole-3-pyruvate decarboxylase	h[c] + indpyr[c] <==> co2[c] + id3acald[c]	MA0594	Tyrosine Tryptophan and Phenylalanine Metabolism	0	0	1000	0
IOR	indolepyruvate ferredoxin oxidoreductase	coa[c] + (2) fdox[c] + indpyr[c] <==> co2[c] + (2) fdred[c] + h[c] + indaccoa[c]	(((MA1022 or MA1727 or MA1982) and (MA1023 or MA1726)))	Tyrosine Tryptophan and Phenylalanine Metabolism	1	-1000	1000	0
IOR2	indolepyruvate ferredoxin oxidoreductase (phenylpyvurate)	coa[c] + (2) fdox[c] + phpyr[c] <==> co2[c] + (2) fdred[c] + h[c] + phaccoa[c]	((MA2909 and MA2910 and MA2911) or ((MA1022 or MA1727) and MA1726) or MA1982 and (MA1023 or MA1726)))	Tyrosine Tryptophan and Phenylalanine Metabolism	1	-1000	1000	0
IOR3	indolepyruvate ferredoxin oxidoreductase (hydroxyphenylpyvurate)	34hpp[c] + coa[c] + (2) fdox[c] <==> co2[c] + (2) fdred[c] + h[c] + hphaccoa[c]	(((MA1022 or MA1727 or MA1982) and (MA1023 or MA1726)))	Tyrosine Tryptophan and Phenylalanine Metabolism	1	-1000	1000	0
PACCOAL	phenylacetate-CoA ligase	atp[c] + coa[c] + pac[c] <==> amp[c] + phaccoa[c] + ppi[c]	(MA1725 or MA2244 or MA3853)	Tyrosine Tryptophan and Phenylalanine Metabolism	0	0	1000	0
PACCOAL2	phenylacetate-CoA ligase (hydroxyphenylacetate)	4hphac[c] + atp[c] + coa[c] <==> amp[c] + ppi[c] + hphaccoa[c]	(MA1725 or MA2244 or MA3853)	Tyrosine Tryptophan and Phenylalanine Metabolism	0	0	1000	0
PACCOAL3	phenylacetate-CoA ligase (indoleacetate)	atp[c] + coa[c] + ind3ac[c] <==> amp[c] + indaccoa[c] + ppi[c]	(MA1725 or MA2244 or MA3853)	Tyrosine Tryptophan and Phenylalanine Metabolism	0	0	1000	0
PHETA1	phenylalanine transaminase	akg[c] + phe-L[c] <==> glu-L[c] + phpyr[c]	(MA0636 or MA0925 or MA1385 or MA1712 or MA1819)	Tyrosine Tryptophan and Phenylalanine Metabolism	1	-1000	1000	0
PHETRS	Phenylalanyl-tRNA synthetase	atp[c] + phe-L[c] + trnaphe[c] <==> amp[c] + ppi[c] + phetrna[c]	((MA0171 and MA1956) or (MA0090 and MA1956))	Tyrosine Tryptophan and Phenylalanine Metabolism	0	0	1000	0
PPNDH	prephenate dehydratase	h[c] + pphn[c] <==> co2[c] + h2o[c] + phpyr[c]	MA3150	Tyrosine Tryptophan and Phenylalanine Metabolism	0	0	1000	0
PRAIi	phosphoribosylanthranilate isomerase (irreversible)	pran[c] <==> 2cpr5p[c]	MA2988	Tyrosine Tryptophan and Phenylalanine Metabolism	1	-1000	1000	0
PSCVT	3-phosphoshikimate 1-carboxyvinyltransferase	pep[c] + skm5p[c] <==> 3psme[c] + pi[c]	MA4544	Tyrosine Tryptophan and Phenylalanine Metabolism	1	-1000	1000	0
SHK3Dr	shikimate dehydrogenase	nadp[c] + skm[c] <==> 3dhsk[c] + h[c] + nadph[c]	MA4594	Tyrosine Tryptophan and Phenylalanine Metabolism	1	-1000	1000	0
SHKK	shikimate kinase	atp[c] + skm[c] <==> adp[c] + h[c] + skm5p[c]	(MA1378 or MA3237)	Tyrosine Tryptophan and Phenylalanine Metabolism	0	0	1000	0
TRPS1	tryptophan synthase (indoleglycerol phosphate)	3ig3p[c] + ser-L[c] <==> g3p[c] + h2o[c] + trp-L[c]	(MA2990 and (MA2991 or MA3198))	Tyrosine Tryptophan and Phenylalanine Metabolism	0	0	1000	0
TRPS2	tryptophan synthase (indole)	indole[c] + ser-L[c] <==> h2o[c] + trp-L[c]	(MA2991 or MA3198)	Tyrosine Tryptophan and Phenylalanine Metabolism	0	0	1000	0
TRPS3	tryptophan synthase (indoleglycerol phosphate)	3ig3p[c] <==> g3p[c] + indole[c]	MA2990	Tyrosine Tryptophan and Phenylalanine Metabolism	1	-1000	1000	0
TRPTA	tryptophan transaminase	akg[c] + trp-L[c] <==> glu-L[c] + indpyr[c]	(MA0636 or MA0925 or MA1385 or MA1712 or MA1819)	Tyrosine Tryptophan and Phenylalanine Metabolism	1	-1000	1000	0
TRPTRS	Tryptophanyl-tRNA synthetase	atp[c] + trp-L[c] + trnatrp[c] <==> amp[c] + ppi[c] + trptrna[c]	MA0172	Tyrosine Tryptophan and Phenylalanine Metabolism	0	0	1000	0
TYRTA	tyrosine transaminase	akg[c] + tyr-L[c] <==> 34hpp[c] + glu-L[c]	(MA0636 or MA0925 or MA1385 or MA1712 or MA1819)	Tyrosine Tryptophan and Phenylalanine Metabolism	1	-1000	1000	0
TYRTRS	tyrosyl-tRNA synthetase	atp[c] + tyr-L[c] + trnatyr[c] <==> amp[c] + ppi[c] + tyrtrna[c]	MA0815	Tyrosine Tryptophan and Phenylalanine Metabolism	0	0	1000	0
2H3MOAOX	(R)-2,3-Dihydroxy-3-methylbutanoate:NADP+ oxidoreductase	23dhmb[c] + nadp[c] <==> h[c] + nadph[c] + 2h3moa[c]	MA3790	Valine Leucine and Isoleucine Metabolism	0	0	1000	0
2MOPRED	(S)-Methylmalonate semialdehyde:NAD+ oxidoreductase	2mop[c] + h2o[c] + nad[c] <==> (2) h[c] + mmal[c] + nadh[c]	MA2860	Valine Leucine and Isoleucine Metabolism	0	0	1000	0
2OBUTHE2THPPTRX	(S)-2-Aceto-2-hydroxybutanoate pyruvate-lyase (carboxylating)	2obut[c] + he2thpp[c] <==> 2ahbut[c] + thmpp[c]	(MA1354 and MA1958)	Valine Leucine and Isoleucine Metabolism	0	0	1000	0
ACLS	acetolactate synthase	h[c] + (2) pyr[c] <==> alac-S[c] + co2[c]	((MA3791 or MA3854) and ((MA1958 or MA3792) or (MA1354 or MA1958 or MA3792)))	Valine Leucine and Isoleucine Metabolism	0	0	1000	0
DHAD1	dihydroxy-acid dehydratase (2,3-dihydroxy-3-methylbutanoate)	23dhmb[c] <==> 3mob[c] + h2o[c]	(MA1802 or MA3373)	Valine Leucine and Isoleucine Metabolism	0	0	1000	0
DHAD2	Dihydroxy-acid dehydratase (2,3-dihydroxy-3-methylpentanoate)	23dhmp[c] <==> 3mop[c] + h2o[c]	(MA1802 or MA3373)	Valine Leucine and Isoleucine Metabolism	0	0	1000	0
HIBD	3-Hydroxy-2-methylpropanoate:NAD+ oxidoreductase	3hmp[c] + nad[c] <==> 2mop[c] + h[c] + nadh[c]	MA0614	Valine Leucine and Isoleucine Metabolism	0	0	1000	0
ILETA	isoleucine transaminase	akg[c] + ile-L[c] <==> 3mop[c] + glu-L[c]	MA4349	Valine Leucine and Isoleucine Metabolism	1	-1000	1000	0
ILETRS	Isoleucyl-tRNA synthetase	atp[c] + ile-L[c] + trnaile[c] <==> amp[c] + ppi[c] + iletrna[c]	((MA2431 or MA3052) or MA3621)	Valine Leucine and Isoleucine Metabolism	0	0	1000	0
IPMD	3-isopropylmalate dehydrogenase	3c2hmp[c] + nad[c] <==> 3c4mop[c] + h[c] + nadh[c]	(MA0201 or MA3748 or MA4265)	Valine Leucine and Isoleucine Metabolism	1	-1000	1000	0
IPPMIa	3-isopropylmalate dehydratase	3c2hmp[c] <==> 2ippm[c] + h2o[c]	(MA0202 or MA1223) and (MA1393 or MA0642 or MA4415)	Valine Leucine and Isoleucine Metabolism	1	-1000	1000	0
IPPMIb	2-isopropylmalate hydratase	2ippm[c] + h2o[c] <==> 3c3hmp[c]	((MA1393 or MA3085) and (MA0202 or MA1223 or MA3751)) or MA0642	Valine Leucine and Isoleucine Metabolism	1	-1000	1000	0
IPPS	2-isopropylmalate synthase	3mob[c] + accoa[c] + h2o[c] <==> 3c3hmp[c] + coa[c] + h[c]	(MA4264 or MA4615)	Valine Leucine and Isoleucine Metabolism	0	0	1000	0
KARA1	ketol-acid reductoisomerase (2,3-dihydroxy-3-methylbutanoate)	23dhmb[c] + nadp[c] <==> alac-S[c] + h[c] + nadph[c]	MA3790	Valine Leucine and Isoleucine Metabolism	1	-1000	1000	0
KARA2	ketol-acid reductoisomerase (2-Acetolactate)	2ahbut[c] + h[c] + nadph[c] <==> 23dhmp[c] + nadp[c]	MA3790	Valine Leucine and Isoleucine Metabolism	1	-1000	1000	0
LEUTA	leucine transaminase	akg[c] + leu-L[c] <==> 4mop[c] + glu-L[c]	MA4349	Valine Leucine and Isoleucine Metabolism	1	-1000	1000	0
LEUTRS	Leucyl-tRNA synthetase	atp[c] + leu-L[c] + trnaleu[c] <==> amp[c] + ppi[c] + leutrna[c]	MA1611	Valine Leucine and Isoleucine Metabolism	0	0	1000	0
OMCDC	2-Oxo-4-methyl-3-carboxypentanoate decarboxylation	3c4mop[c] + h[c] <==> 4mop[c] + co2[c]	Unassigned	Valine Leucine and Isoleucine Metabolism	0	0	1000	0
PYRTHMPPTRX	pyruvate:thiamin diphosphate acetaldehydetransferase	pyr[c] + thmpp[c] + h[c] <==> he2thpp[c] + co2[c]	(MA1354 or MA1958 or MA3792) and MA3791	Valine Leucine and Isoleucine Metabolism	0	0	1000	0
R03896	(R)-2-Methylmalate hydro-lyase	r2mmal[c] <==> citrac[c] + h2o[c]	(MA0202 or MA1223) and MA1393) or MA0642	Valine Leucine and Isoleucine Metabolism	0	0	1000	0
R2MMALSYN	(R)-citramalate synthase	accoa[c] + h2o[c] + pyr[c] <==> coa[c] + r2mmal[c] + h[c]	MA3793	Valine Leucine and Isoleucine Metabolism	0	0	1000	0
VALTA	valine transaminase	akg[c] + val-L[c] <==> 3mob[c] + glu-L[c]	MA4349	Valine Leucine and Isoleucine Metabolism	1	-1000	1000	0
VALTRS	Valyl-tRNA synthetase	atp[c] + val-L[c] + trnaval[c] <==> amp[c] + ppi[c] + valtrna[c]	(MA2431 or MA3052)	Valine Leucine and Isoleucine Metabolism	0	0	1000	0
2PLS	2-phospho-L-lactate synthase	gtp[c] + lac-L[c] <==> 2plac-L[c] + gdp[c] + h[c]	Unassigned	Vitamins Cofactor Biosynthesis	0	0	1000	0
5HBCOX	Spontaneous oxidation of 5hbc	(2) h[c] + (2) 5hbc_red[c] <==> (2) 5hbc[c] + h2[c]	Unassigned	Vitamins Cofactor Biosynthesis	0	0	0	0
5HBCR	Activation of 5hbc	atp[c] + fdred[c] + h2o[c] + 5hbc[c] <==> adp[c] + fdox[c] + h[c] + pi[c] + 5hbc_red[c]	(MA0150 or MA0849 or MA4360)	Vitamins Cofactor Biosynthesis	0	0	1000	0
5HBZIDS	5-hydroxybenzimidazole synthase	ribflv[c] <==> unknown_rbfdeg[c] + 5hbzid[c]	Unassigned	Vitamins Cofactor Biosynthesis	0	0	1000	0
ACBIPGT	Adenosyl cobinamide phosphate guanyltransferase	adocbip[c] + gtp[c] + h[c] <==> agdpcbi[c] + ppi[c]	MA0938	Vitamins Cofactor Biosynthesis	0	0	1000	0
ACP1_FMN_	acid phosphatase (FMN)	fmn[c] + h2o[c] <==> pi[c] + ribflv[c]	MA2649	Vitamins Cofactor Biosynthesis	0	0	1000	0
ADCBHBIR	5hbc synthase	adocblhbi[c] + h2o[c] <==> adn[c] + h[c] + 5hbc_red[c]	Unassigned	Vitamins Cofactor Biosynthesis	0	0	1000	0
ADCL2	4-aminobenzoic acid synthase	4das[c] <==> h2o[c] + 4abz[c] + h[c]	Unassigned	Vitamins Cofactor Biosynthesis	0	0	1000	0
ADCPS2	adenosylcobinamide-phosphate synthase	adcobhex[c] + applp[c] + atp[c] <==> adocbip[c] + adp[c] + h[c] + pi[c]	MA0941	Vitamins Cofactor Biosynthesis	0	0	1000	0
ADCYRS	adenosylcobyric acid synthase (glutamine-hydrolysing)	adcobdam[c] + (4) atp[c] + (4) gln-L[c] + (4) h2o[c] <==> adcobhex[c] + (4) adp[c] + (4) glu-L[c] + (4) h[c] + (4) pi[c]	MA3250	Vitamins Cofactor Biosynthesis	0	0	1000	0
ADOCBIAH	Adenosyl cobinamide amidohydrolase	adocbi[c] + h2o[c] <==> adcobhex[c] + appl[c]	MA1623	Vitamins Cofactor Biosynthesis	0	0	1000	0
ADOCBLS2	Adenosylcobalamin 5'-phosphate synthase	agdpcbi[c] + r5hbzi[c] <==> adocblhbi[c] + gmp[c] + h[c]	MA0939	Vitamins Cofactor Biosynthesis	0	0	1000	0
AHGDx	(S)-alpha-hydroxyglutarate dehydrogenase	S2hglut[c] + nad[c] <==> akg[c] + h[c] + nadh[c]	MA3665	Vitamins Cofactor Biosynthesis	1	-1000	1000	0
AHMMPS	4-amino-5-hydroxymethyl-2-methylpyrimidine synthetase	air[c] + nadh[c] + (2) h[c] <==> 4ahmmp[c] + gcald[c] + pi[c] + nad[c]	(MA0261 or MA1790 or MA4329)	Vitamins Cofactor Biosynthesis	0	0	1000	0
AKP1	alkaline phosphatase (Dihydroneopterin)	ahdt[c] + (3) h2o[c] <==> dhnpt[c] + (2) h[c] + (3) pi[c]	MA4354	Vitamins Cofactor Biosynthesis	0	0	1000	0
ALKP	alkaline phosphatase	dhap[c] + h2o[c] <==> dha[c] + pi[c]	MA4354	Vitamins Cofactor Biosynthesis	0	0	1000	0
AMAOTr	adenosylmethionine-8-amino-7-oxononanoate transaminase	amet[c] + 8aonn[c] <==> amob[c] + dann[c]	Unassigned	Vitamins Cofactor Biosynthesis	0	0	1000	0
AMPMS2	4-amino-2-methyl-5-phosphomethylpyrimidine synthetase	air[c] + h2o[c] + nad[c] <==> 4ampm[c] + (2) for[c] + (3) h[c] + nadh[c]	MA1790	Vitamins Cofactor Biosynthesis	0	0	1000	0
AOXSr	8-amino-7-oxononanoate synthase	ala-L[c] + h[c] + pmcoa[c] <==> co2[c] + coa[c] + 8aonn[c]	Unassigned	Vitamins Cofactor Biosynthesis	1	-1000	1000	0
APPLP	aminopropanol phosphorylase	appl[c] + atp[c] <==> adp[c] + applp[c] + h[c]	MA0940	Vitamins Cofactor Biosynthesis	0	0	1000	0
ASPO2x	L-aspartate:NAD+ oxidoreductase (deaminating)	asp-L[c] + nad[c] <==> h[c] + iasp[c] + nadh[c]	MA0958	Vitamins Cofactor Biosynthesis	0	0	1000	0
BACCL	biotin-[acetyl-CoA-carboxylase] ligase	atp[c] + btn[c] + h[c] <==> btamp[c] + ppi[c]	MA0676	Vitamins Cofactor Biosynthesis	0	0	1000	0
BSPRR	Biotin synthase protein regeneration reaction	(2) h2s[c] + (2) fe2[c] + (2) fdox[c] + btnp[c] <==> (2) fdred[c] + (4) h[c] + btnp-s2[c]	Unassigned	Vitamins Cofactor Biosynthesis	0	0	1000	0
BTS5	Biotin synthase	dtbt[c] + btnp-s2[c] + (2) fdox[c] <==> btn[c] + (2) fe2[c] + h2s[c] + btnp[c] + (2) fdred[c]	Unassigned	Vitamins Cofactor Biosynthesis	0	0	1000	0
CBIAT	Cobinamide adenyltransferase	atp[c] + cbi[c] + h[c] <==> adocbi[c] + pppi[c]	MA2084	Vitamins Cofactor Biosynthesis	0	0	1000	0
CBLAT2	cob(I)alamin-HBI adenosyltransferase	atp[c] + cbl1hbi[c] + h[c] <==> adocblhbi[c] + pppi[c]	MA2084	Vitamins Cofactor Biosynthesis	0	0	1000	0
CBLD	cob(I)alamin degradation	cbl1[c] <==> cbi[c] + unknown_cbl1deg[c]	Unassigned	Vitamins Cofactor Biosynthesis	0	0	1000	0
CF3Ha	coenzyme F390 hydrolase (ATP)	f390a[c] + h2o[c] <==> amp[c] + f420-2[c] + (2) h[c]	Unassigned	Vitamins Cofactor Biosynthesis	0	0	1000	0
CF3Hg	coenzyme F390 hydrolase (GTP)	f390g[c] + h2o[c] <==> f420-2[c] + gmp[c] + h[c]	Unassigned	Vitamins Cofactor Biosynthesis	0	0	1000	0
CF3Sa	coenzyme F390 synthetase (ATP)	atp[c] + f420-2[c] + h[c] <==> f390a[c] + ppi[c]	(MA1725 or MA2244 or MA3853 or MA4074)	Vitamins Cofactor Biosynthesis	0	0	1000	0
CF3Sg	coenzyme F390 synthetase (GTP)	f420-2[c] + gtp[c] <==> f390g[c] + ppi[c]	(MA1725 or MA2244 or MA3853 or MA4074)	Vitamins Cofactor Biosynthesis	0	0	1000	0
COCHL	cobaltochelatase	atp[c] + cobalt2[c] + h2o[c] + hgbam[c] <==> adp[c] + co2dam[c] + (4) h[c] + pi[c]	(MA0346 or MA0348 or MA0383 or MA0384 or MA0385 or MA0386 or MA0872 or MA0882 or MA4295 or MA4424 or MA4643)	Vitamins Cofactor Biosynthesis	0	0	1000	0
CPC2MT	precorrin-2 C20-methyltransferase	amet[c] + copre2[c] <==> ahcys[c] + copre3[c] + h[c]	MA4262	Vitamins Cofactor Biosynthesis	0	0	1000	0
CPC3MT	precorrin-3B C17-methyltransferase	amet[c] + copre3[c] <==> ahcys[c] + copre4[c]	MA4259	Vitamins Cofactor Biosynthesis	0	0	1000	0
CPC4MT	precorrin-4 C11-methyltransferase	amet[c] + copre4[c] <==> ahcys[c] + copre5[c] + h[c]	MA4261	Vitamins Cofactor Biosynthesis	0	0	1000	0
CPC5MT	precorrin-5 C1-methyltransferase	amet[c] + copre5[c] + h2o[c] <==> acald[c] + ahcys[c] + copre6[c] + (2) h[c]	MA0521	Vitamins Cofactor Biosynthesis	0	0	1000	0
CPC6MT	precorrin-6Y C5,15-methyltransferase (decarboxylating)	(2) amet[c] + codhpre6[c] <==> (2) ahcys[c] + co2[c] + copre8[c] + (2) h[c]	(MA0520 and MA4263)	Vitamins Cofactor Biosynthesis	0	0	1000	0
CPC6R	precorrin-6A reductase	copre6[c] + nadph[c] + (2) h[c] <==> codhpre6[c] + nadp[c]	Unassigned	Vitamins Cofactor Biosynthesis	0	0	1000	0
CPC8MM	precorrin-8X methylmutase	copre8[c] + h[c] <==> cobya[c]	MA4258	Vitamins Cofactor Biosynthesis	0	0	1000	0
CYRDAAT	cob(I)yrinic acid a,c-diamide adenosyltransferase	atp[c] + co1dam[c] + h[c] <==> adcobdam[c] + pppi[c]	MA2084	Vitamins Cofactor Biosynthesis	0	0	1000	0
CYRDAR	cob(II)yrinic acid a,c-diamide reductase	(2) co2dam[c] + nadh[c] <==> (2) co1dam[c] + h[c] + nad[c]	Unassigned	Vitamins Cofactor Biosynthesis	0	0	1000	0
CYRDAS	Cob(II)yrinate a,c-diamide synthase (glutamine-hydrolysing)	(2) atp[c] + cobya[c] + (2) gln-L[c] + h2o[c] <==> (2) adp[c] + co2dam[c] + (2) glu-L[c] + h[c] + ppi[c]	(MA0106 or MA3626)	Vitamins Cofactor Biosynthesis	0	0	1000	0
DB4PS	3,4-Dihydroxy-2-butanone-4-phosphate synthase	ru5p-D[c] <==> db4p[c] + for[c] + h[c]	MA0548	Vitamins Cofactor Biosynthesis	0	0	1000	0
DBTSr	dethiobiotin synthase	atp[c] + co2[c] + dann[c] <==> adp[c] + dtbt[c] + (3) h[c] + pi[c]	Unassigned	Vitamins Cofactor Biosynthesis	0	0	1000	0
DHFR	dihydrofolate reductase	dhf[c] + h[c] + nadph[c] <==> nadp[c] + thf[c]	Unassigned	Vitamins Cofactor Biosynthesis	1	-1000	1000	0
DHFS	dihydrofolate synthase	atp[c] + dhpt[c] + glu-L[c] <==> adp[c] + dhf[c] + h[c] + pi[c]	(MA1824 or MA4543)	Vitamins Cofactor Biosynthesis	0	0	1000	0
DHPS2	dihydropteroate synthase	4abz[c] + 6hmhptpp[c] + h[c] <==> dhpt[c] + ppi[c]	(MA1946 or MA3516)	Vitamins Cofactor Biosynthesis	0	0	1000	0
DMHDRFS	7,8-didemethyl-8-hydroxy-5-deazariboflavin synthetase	34hpp[c] + 4r5au[c] + h2o[c] + (2) nadp[c] <==> ddhrb[c] + (3) h[c] + (2) nadph[c] + nh4[c] + oxa[c]	(MA1491 and (MA1489 or MA1490))	Vitamins Cofactor Biosynthesis	0	0	1000	0
DROPPRx	2,5-diamino-6-ribosylamino-4(3H)-pyrimidinone 5'-phosphate reductase	25dhpp[c] + h[c] + nadh[c] <==> 25dthpp[c] + nad[c]	(MA4092 and MA0440)	Vitamins Cofactor Biosynthesis	0	0	1000	0
DROPPRy	2,5-diamino-6-ribosylamino-4(3H)-pyrimidinone 5'-phosphate reductase (nadph)	25dhpp[c] + h[c] + nadph[c] <==> 25dthpp[c] + nadp[c]	(MA4092 and MA0440)	Vitamins Cofactor Biosynthesis	0	0	1000	0
DRTPPD	2,5-diamino-6-ribitylamino-4(3H)-pyrimidinone 5'-phosphate deaminase	25dthpp[c] + h[c] + h2o[c] <==> 5aprbu[c] + nh4[c]	(MA4092 and MA0440)	Vitamins Cofactor Biosynthesis	0	0	1000	0
F430S1	coenzyme F430 precursor synthase 1 (aminase)	(2) atp[c] + dscl[c] + (2) gln-L[c] + (2) h2o[c] + ni2[c] <==> (2) adp[c] + f430p1[c] + (2) glu-L[c] + (4) h[c] + (2) pi[c]	MA0882	Vitamins Cofactor Biosynthesis	0	0	1000	0
F430S2	coenzyme F430 precursor synthase 2 (reduction)	f430p1[c] + h[c] + nadh[c] <==> f430p2[c] + nad[c]	Unassigned	Vitamins Cofactor Biosynthesis	0	0	1000	0
F430S3	coenzyme F430 precursor synthase 3 (reduction)	f430p2[c] + h[c] + nadh[c] <==> f430p3[c] + nad[c]	Unassigned	Vitamins Cofactor Biosynthesis	0	0	1000	0
F430S4	coenzyme F430 precursor synthase 4 (cyclization)	f430p3[c] <==> sf430a[c]	Unassigned	Vitamins Cofactor Biosynthesis	0	0	1000	0
F430S5	coenzyme F430 precursor synthase 5 (cyclization)	h[c] + sf430a[c] <==> f430[c] + h2o[c]	Unassigned	Vitamins Cofactor Biosynthesis	0	0	1000	0
FAPH	FAPy hydrolase	fapy[c] + h2o[c] <==> for[c] + 25dhpp[c] + h[c]	Unassigned	Vitamins Cofactor Biosynthesis	0	0	1000	0
FMNAT	FMN adenylyltransferase	atp[c] + fmn[c] + h[c] <==> fad[c] + ppi[c]	MA1820	Vitamins Cofactor Biosynthesis	0	0	1000	0
FMNAT_CTP_	FCD synthase	ctp[c] + fmn[c] + h[c] <==> fcd[c] + ppi[c]	MA1820	Vitamins Cofactor Biosynthesis	0	0	1000	0
FMNAT_GTP_	FGD synthase	gtp[c] + fmn[c] + h[c] <==> fgd[c] + ppi[c]	MA1820	Vitamins Cofactor Biosynthesis	0	0	1000	0
FOLR2	folate reductase	fol[c] + nadph[c] + (2) h[c] <==> dhf[c] + nadp[c]	Unassigned	Vitamins Cofactor Biosynthesis	0	0	1000	0
G1SATi	glutamate-1-semialdehyde aminotransferase	glu1sa[c] <==> 5aop[c] + h[c]	(MA0119 or MA0581)	Vitamins Cofactor Biosynthesis	0	0	1000	0
GF4GL_0	gamma-F420-0:gamma-L-glutamate ligase	f420-0[c] + glu-L[c] + gtp[c] <==> f420-1[c] + gdp[c] + h[c] + pi[c]	(MA0135 or MA3512)	Vitamins Cofactor Biosynthesis	0	0	1000	0
GF4GL_1	gamma-F420-1:gamma-L-glutamate ligase	f420-1[c] + glu-L[c] + gtp[c] <==> f420-2[c] + gdp[c] + h[c] + pi[c]	(MA0135 or MA3512)	Vitamins Cofactor Biosynthesis	0	0	1000	0
GF4GL_2	gamma-F420-2:gamma-L-glutamate ligase	f420-2[c] + glu-L[c] + gtp[c] <==> f420-3[c] + gdp[c] + h[c] + pi[c]	(MA0135 or MA3512)	Vitamins Cofactor Biosynthesis	0	0	1000	0
GF4GL_3	gamma-F420-3:gamma-L-glutamate ligase	f420-3[c] + glu-L[c] + gtp[c] <==> f420-4[c] + gdp[c] + h[c] + pi[c]	(MA0135 or MA3512)	Vitamins Cofactor Biosynthesis	0	0	1000	0
GF4GL_4	gamma-F420-4:gamma-L-glutamate ligase	f420-4[c] + glu-L[c] + gtp[c] <==> f420-5[c] + gdp[c] + h[c] + pi[c]	(MA0135 or MA3512)	Vitamins Cofactor Biosynthesis	0	0	1000	0
GF4GL_5	gamma-F420-5:gamma-L-glutamate ligase	f420-5[c] + glu-L[c] + gtp[c] <==> f420-6[c] + gdp[c] + h[c] + pi[c]	(MA0135 or MA3512)	Vitamins Cofactor Biosynthesis	0	0	1000	0
GF4GL_6	gamma-F420-6:gamma-L-glutamate ligase	f420-6[c] + glu-L[c] + gtp[c] <==> f420-7[c] + gdp[c] + h[c] + pi[c]	(MA0135 or MA3512)	Vitamins Cofactor Biosynthesis	0	0	1000	0
GLUTRR	glutamyl-tRNA reductase	glutrna[c] + (2) h[c] + nadph[c] <==> glu1sa[c] + nadp[c] + trnaglu[c]	MA0577	Vitamins Cofactor Biosynthesis	0	0	1000	0
HETZK	hydroxyethylthiazole kinase	4mhetz[c] + atp[c] <==> 4mpetz[c] + adp[c] + h[c]	MA2723	Vitamins Cofactor Biosynthesis	0	0	1000	0
HMBS	hydroxymethylbilane synthase	h2o[c] + (4) ppbng[c] <==> hmbil[c] + (4) nh4[c]	MA0582	Vitamins Cofactor Biosynthesis	0	0	1000	0
HMPK1	hydroxymethylpyrimidine kinase (ATP)	4ahmmp[c] + atp[c] <==> 4ampm[c] + adp[c] + (2) h[c]	MA3197	Vitamins Cofactor Biosynthesis	0	0	1000	0
IPDDI3x	isopentenyl diphosphate isomerase (type3)	f420-2[c] + (2) h[c] + ipdp[c] + nadh[c] <==> dmpp[c] + f420-2h2[c] + nad[c]	MA0604	Vitamins Cofactor Biosynthesis	0	0	1000	0
IPDDI3y	isopentenyl diphosphate isomerase (type3)	f420-2[c] + (2) h[c] + ipdp[c] + nadph[c] <==> dmpp[c] + f420-2h2[c] + nadp[c]	MA0604	Vitamins Cofactor Biosynthesis	0	0	1000	0
LCAD	lactaldehyde dehydrogenase	h2o[c] + lald-L[c] + nad[c] <==> (2) h[c] + lac-L[c] + nadh[c]	(MA2860 or MA4086)	Vitamins Cofactor Biosynthesis	0	0	1000	0
LPFPLT	LPPG:Fo 2-phospho-L-lactate transferase	ddhrb[c] + lppg[c] <==> f420-0[c] + gmp[c] + h[c]	MA0714	Vitamins Cofactor Biosynthesis	0	0	1000	0
LPPGS	LPPG synthetase	2plac-L[c] + gtp[c] + h[c] <==> lppg[c] + ppi[c]	(MA0938 or MA1488)	Vitamins Cofactor Biosynthesis	0	0	1000	0
MDHy	malate dehydrogenase (NADP+)	mal-L[c] + nadp[c] <==> h[c] + nadph[c] + oaa[c]	MA0819	Vitamins Cofactor Biosynthesis	1	-1000	1000	0
MTHFC	methenyltetrahydrofolate cyclohydrolase	h2o[c] + methf[c] <==> 10fthf[c]	MA3519	Vitamins Cofactor Biosynthesis	1	-1000	1000	0
MTHFD2i	methylenetetrahydrofolate dehydrogenase (NAD)	mlthf[c] + nad[c] <==> methf[c] + nadh[c] + h[c]	MA3519	Vitamins Cofactor Biosynthesis	0	0	1000	0
MTHFR2	5,10-methylenetetrahydrofolate reductase (NADH)	h[c] + mlthf[c] + nadh[c] <==> 5mthf[c] + nad[c]	MA3514	Vitamins Cofactor Biosynthesis	0	0	1000	0
MTHFR3	5,10-methylenetetrahydrofolatereductase (NADPH)	h[c] + mlthf[c] + nadph[c] <==> 5mthf[c] + nadp[c]	MA3514	Vitamins Cofactor Biosynthesis	0	0	1000	0
NADDP	NAD diphosphatase	h2o[c] + nad[c] <==> amp[c] + (2) h[c] + nmn[c]	MA1439	Vitamins Cofactor Biosynthesis	0	0	1000	0
NADK	NAD kinase	atp[c] + nad[c] <==> adp[c] + h[c] + nadp[c]	MA3343	Vitamins Cofactor Biosynthesis	0	0	1000	0
NAPRTr	NAPRTase (rev)	nicrnt[c] + ppi[c] <==> h[c] + nac[c] + prpp[c]	MA2533	Vitamins Cofactor Biosynthesis	1	-1000	1000	0
NMNAT	nicotinamide-nucleotide adenylyltransferase	atp[c] + h[c] + nmn[c] <==> nad[c] + ppi[c]	MA3731	Vitamins Cofactor Biosynthesis	1	-1000	1000	0
NN5HBPRT	Nicotinate-nucleotide 5-hydroxybenzimidazole phosphoribosyltransferase	nicrnt[c] + 5hbzid[c] <==> h[c] + nac[c] + 5pr5hbz[c]	MA3887	Vitamins Cofactor Biosynthesis	0	0	1000	0
NNAT	nicotinate-nucleotide adenylyltransferase	atp[c] + h[c] + nicrnt[c] <==> dnad[c] + ppi[c]	MA3731	Vitamins Cofactor Biosynthesis	0	0	1000	0
NNDPR	nicotinate-nucleotide diphosphorylase (carboxylating)	(2) h[c] + prpp[c] + quln[c] <==> co2[c] + nicrnt[c] + ppi[c]	(MA0322 or MA0955)	Vitamins Cofactor Biosynthesis	0	0	1000	0
NT5C	5'-nucleotidase	h2o[c] + nicrnt[c] <==> nicrns[c] + pi[c]	MA0104	Vitamins Cofactor Biosynthesis	0	0	1000	0
PHEMES	protoheme synthesis (lumped reaction)	ddcdscl[c] + fe2[c] + (3) nad[c] <==> (2) ac[c] + (2) co2[c] + (3) nadh[c] + (4) h[c] + pheme[c]	Unassigned	Vitamins Cofactor Biosynthesis	0	0	1000	0
PMDPHT	pyrimidine phosphatase	5aprbu[c] + h2o[c] <==> 4r5au[c] + pi[c]	Unassigned	Vitamins Cofactor Biosynthesis	0	0	1000	0
PMPK	phosphomethylpyrimidine kinase	4ampm[c] + atp[c] <==> 2mahmp[c] + adp[c]	MA3197	Vitamins Cofactor Biosynthesis	0	0	1000	0
PPBNGS	porphobilinogen synthase	(2) 5aop[c] <==> h[c] + (2) h2o[c] + ppbng[c]	MA0578	Vitamins Cofactor Biosynthesis	0	0	1000	0
PRE2DC	Precorrin-2 decarboxylase	dscl[c] + (2) h[c] <==> (2) co2[c] + ddcdscl[c]	Unassigned	Vitamins Cofactor Biosynthesis	0	0	1000	0
PTHPS	6-pyruvoyltetrahydropterin synthase	ahdt[c] <==> 6pthp[c] + pppi[c]	(MA0956 or MA4196)	Vitamins Cofactor Biosynthesis	0	0	1000	0
QULNS	quinolinate synthase	dhap[c] + iasp[c] <==> (2) h2o[c] + pi[c] + quln[c] + h[c]	(MA0959 or MA2716)	Vitamins Cofactor Biosynthesis	0	0	1000	0
RBFSa	riboflavin synthase	4r5au[c] + db4p[c] <==> dmlz[c] + (2) h2o[c] + pi[c]	(MA1817 and MA1818)	Vitamins Cofactor Biosynthesis	1	-1000	1000	0
RBFSb	riboflavin synthase	(2) dmlz[c] <==> 4r5au[c] + ribflv[c]	(MA1817 and MA1818)	Vitamins Cofactor Biosynthesis	0	0	1000	0
RZ5PP2	alpha-ribazole 5-phosphate phosphatase	h2o[c] + 5pr5hbz[c] <==> pi[c] + r5hbzi[c]	MA0940	Vitamins Cofactor Biosynthesis	0	0	1000	0
SHCHCC	sirohydrochlorin cobaltochelatase	cobalt2[c] + dscl[c] <==> copre2[c] + (3) h[c]	(MA3631 or MA3631)	Vitamins Cofactor Biosynthesis	0	0	1000	0
SHCHD2	sirohydrochlorin dehydrogenase (NAD)	dscl[c] + nad[c] <==> nadh[c] + scl[c]	(MA3033 and MA0576)	Vitamins Cofactor Biosynthesis	0	0	1000	0
SHCHF	sirohydrochlorin ferrochetalase	fe2[c] + scl[c] <==> (4) h[c] + sheme[c]	(MA3033 and MA0576)	Vitamins Cofactor Biosynthesis	0	0	1000	0
TDP	thiamin pyrophosphatase	h2o[c] + thmpp[c] <==> h[c] + pi[c] + thmmp[c]	MA3706	Vitamins Cofactor Biosynthesis	0	0	1000	0
THRPD	threonine-phosphate decarboxylase	h[c] + thrp[c] <==> applp[c] + co2[c]	Unassigned	Vitamins Cofactor Biosynthesis	0	0	1000	0
THRPS	threonine-phosphate synthase	atp[c] + thr-L[c] <==> adp[c] + h[c] + thrp[c]	Unassigned	Vitamins Cofactor Biosynthesis	0	0	1000	0
THZPSN	thiazole phosphate synthesis	atp[c] + cys-L[c] + tyr-L[c] + dxyl5p[c] <==> 4mpetz[c] + ala-L[c] + amp[c] + co2[c] + h[c] + h2o[c] + ppi[c] + 4hba[c]	(MA0236 or MA2718 or MA3264) and MA0255 and MA1466	Vitamins Cofactor Biosynthesis	0	0	1000	0
TMKr	thiamine kinase	atp[c] + thm[c] <==> adp[c] + h[c] + thmmp[c]	Unassigned	Vitamins Cofactor Biosynthesis	0	0	1000	0
TMPKr	thiamine-phosphate kinase	atp[c] + thmmp[c] <==> adp[c] + thmpp[c]	(MA0069 or MA4193)	Vitamins Cofactor Biosynthesis	0	0	1000	0
TMPPP	thiamine-phosphate diphosphorylase	2mahmp[c] + 4mpetz[c] + h[c] <==> ppi[c] + thmmp[c]	MA2722	Vitamins Cofactor Biosynthesis	0	0	1000	0
UPP3MT	uroporphyrinogen methyltransferase	(2) amet[c] + uppg3[c] <==> (2) ahcys[c] + dscl[c] + h[c]	(MA3033 and MA0576)	Vitamins Cofactor Biosynthesis	0	0	1000	0
UPP3S	uroporphyrinogen-III synthase	hmbil[c] <==> h2o[c] + uppg3[c]	MA3034	Vitamins Cofactor Biosynthesis	0	0	1000	0
carb_met	Carbohydrate synthesis	(1.27) glycogen[c] + (0.06) galactan[c] + (2.49) polyacgal[c] + (1.6) polyglcur[c] <==> carb_met[c]	Unassigned	Biomass	0	0	1000	0
dna_met	Biomass rxn – DNA component	(0.58) datp[c] + (0.44) dctp[c] + (0.44) dgtp[c] + (0.59) dttp[c] <==> (2.05) ppi[c] + dna_met[c]	Unassigned	Biomass	0	0	1000	0
lipid_met	Biomass rxn – lipid component	(0.005) dpgpg[c] + (0.214) 3hdpgpg[c] + (0.027) dpgpi[c] + (0.287) 3hdpgpi[c] + (0.005) dpgpe[c] + (0.057) 3hdpgpe[c] + (0.011) dpgps[c] + (0.244) 3hdpgps[c] + (0.148) gdpgpi[c] <==> lipid_met[c]	Unassigned	Biomass	0	0	1000	0
overall	Biomass rxn – overall component (assumed GAM same as Barkeri model for now)	(0.63) protein_met[c] + (0.24) rna_met[c] + (0.04) dna_met[c] + (0.05) lipid_met[c] + (0.04) trace_met[c] + (0.01) carb_met[c] + (65) h2o[c] + (65) atp[c] <==> biomass[c] + (65) h[c] + (65) adp[c] + (65) pi[c]	Unassigned	Biomass	0	0	1000	1
protein_met	Biomass rxn – protein component	(0.4) arg-L[c] + (0.85) leu-L[c] + (0.62) ser-L[c] + (0.62) ala-L[c] + (0.65) gly[c] + (0.36) pro-L[c] + (0.49) thr-L[c] + (0.62) val-L[c] + (0.66) ile-L[c] + (0.4) asn-L[c] + (0.48) asp-L[c] + (0.11) cys-L[c] + (0.23) gln-L[c] + (0.71) glu-L[c] + (0.15) his-L[c] + (0.59) lys-L[c] + (0.4) phe-L[c] + (0.33) tyr-L[c] + (0.21) met-L[c] + (0.09) trp-L[c] <==> protein_met[c]	Unassigned	Biomass	0	0	1000	0
rna_met	Biomass rxn – RNA component	(0.48) atp[c] + (0.42) ctp[c] + (0.5) gtp[c] + (0.6) utp[c] <==> (2) ppi[c] + rna_met[c]	Unassigned	Biomass	0	0	1000	0
trace_met	Biomass rxn – trace component	(0.243) ptrc[c] + (0.044) hspmd[c] + (0.0009) accoa[c] + (0.00006) coa[c] + (0.0204) nad[c] + (0.00093) nadh[c] + (0.00093) nadp[c] + (0.00371) nadph[c] + (0.00003) succoa[c] + (0.00929) amp[c] + (0.191) com[c] + (0.00037) f420-2[c] + (0.00028) f420-3[c] + (0.00371) f420-4[c] + (0.00279) f420-5[c] + (0.00009) f420-6[c] + (0.00001) f420-7[c] + (0.219) h4spt[c] + (0.044) adocblhbi[c] + (0.019) f430…	Unassigned	Biomass	0	0	1000	0
EX_4abz[e]	4-Aminobenzoate exchange	4abz[e] <==>	#N/A	Exchange Reaction	0	0	1000	0
EX_4hphac[e]	4-Hydroxyphenylacetate exchange	4hphac[e] <==>	#N/A	Exchange Reaction	0	0	1000	0
EX_ac[e]	Acetate exchange	ac[e] <==>	#N/A	Exchange Reaction	1	-10	-10	0
EX_actn-R[e]	(R)-Acetoin exchange	actn-R[e] <==>	#N/A	Exchange Reaction	0	0	1000	0
EX_alac-S[e]	(S)-2-Acetolactate exchange	alac-S[e] <==>	#N/A	Exchange Reaction	0	0	1000	0
EX_ala-L[e]	L-Alanine exchange	ala-L[e] <==>	#N/A	Exchange Reaction	0	0	1000	0
EX_biomass	biomass exchange	biomass[c] <==>	#N/A	Reverse Pathway	0	0	1000	0
EX_btn	btn exchange	btn[e] <==>	#N/A	Exchange Reaction	0	0	1000	0
EX_calcium	calcium exchange	ca2[e] <==>	#N/A	Exchange Reaction	1	-1000	1000	0
EX_cbi[e]	Cobinamide exchange	cbi[e] <==>	#N/A	Exchange Reaction	0	0	1000	0
EX_cbl1[e]	Cob(I)alamin exchange	cbl1[e] <==>	#N/A	Exchange Reaction	1	-1000	1000	0
EX_cbl1hbi[e]	Cob(I)alamin-HBI exchange	cbl1hbi[e] <==>	#N/A	Exchange Reaction	0	0	1000	0
EX_cd2	cadmium exchange	cd2[e] <==>	#N/A	Exchange Reaction	1	-1000	1000	0
EX_ch4s[e]	Methanethiol exchange	ch4s[e] <==>	#N/A	Exchange Reaction	0	0	1000	0
EX_ch4[e]	methane exchange	ch4[e] <==>	#N/A	Exchange Reaction	0	0	1000	0
EX_cit[e]	Citrate exchange	cit[e] <==>	#N/A	Exchange Reaction	0	0	1000	0
EX_chloride	chloride exchange	cl[e] <==>	#N/A	Exchange Reaction	1	-1000	1000	0
EX_co2[e]	CO2 exchange	co2[e] <==>	#N/A	Exchange Reaction	0	0	1000	0
EX_co[e]	Carbon monoxide exchange	co[e] <==>	#N/A	Exchange Reaction	0	0	1000	0
EX_cobalt	cobalt exchange	cobalt2[e] <==>	#N/A	Exchange Reaction	1	-1000	1000	0
EX_copper	copper exchange	cu2[e] <==>	#N/A	Exchange Reaction	1	-1000	1000	0
EX_cys-L[e]	L-Cysteine exchange	cys-L[e] <==>	#N/A	Exchange Reaction	0	0	1000	0
EX_dma[e]	dimethylamine exchange	dma[e] <==>	#N/A	Exchange Reaction	0	0	1000	0
EX_dms[e]	Dimethyl sulfide exchange	dms[e] <==>	#N/A	Exchange Reaction	0	0	1000	0
EX_etha[e]	Ethanolamine exchange	etha[e] <==>	#N/A	Exchange Reaction	0	0	1000	0
EX_fe2[e]	Fe2+ exchange	fe2[e] <==>	#N/A	Exchange Reaction	1	-1000	1000	0
EX_fe3[e]	Fe3+ exchange	fe3[e] <==>	#N/A	Exchange Reaction	0	0	1000	0
EX_fol[e]	Folate exchange	fol[e] <==>	#N/A	Exchange Reaction	0	0	1000	0
EX_for[e]	Formate exchange	for[e] <==>	#N/A	Exchange Reaction	0	0	1000	0
EX_gcald[e]	Glycolaldehyde exchange	gcald[e] <==>	#N/A	Exchange Reaction	0	0	1000	0
EX_glcn[e]	D-Gluconate exchange	glcn[e] <==>	#N/A	Exchange Reaction	0	0	1000	0
EX_glu-L[e]	glutamate exchange	glu-L[e] <==>	#N/A	Exchange Reaction	0	0	1000	0
EX_gly[e]	Glycine exchange	gly[e] <==>	#N/A	Exchange Reaction	0	0	1000	0
EX_glyb[e]	Glycine betaine exchange	glyb[e] <==>	#N/A	Exchange Reaction	0	0	1000	0
EX_h	proton exchange	h[e] <==>	#N/A	Exchange Reaction	1	-1000	1000	0
EX_h2[e]	H2 exchange	h2[e] <==>	#N/A	Exchange Reaction	0	0	1000	0
EX_h2o[e]	H2O exchange	h2o[e] <==>	#N/A	Exchange Reaction	1	-1000	1000	0
EX_h2s[e]	Hydrogen sulfide exchange	h2s[e] <==>	#N/A	Exchange Reaction	1	-1000	1000	0
EX_ile-L[e]	L-Isoleucine exchange	ile-L[e] <==>	#N/A	Exchange Reaction	0	0	1000	0
EX_ind3ac[e]	Indole-3-acetate exchange	ind3ac[e] <==>	#N/A	Exchange Reaction	0	0	1000	0
EX_k	potassium exchange	k[e] <==>	#N/A	Exchange Reaction	1	-1000	1000	0
EX_leu-L[e]	L-Leucine exchange	leu-L[e] <==>	#N/A	Exchange Reaction	0	0	1000	0
EX_lys-L[e]	L-Lysine exchange	lys-L[e] <==>	#N/A	Exchange Reaction	0	0	1000	0
EX_meoh[e]	Methanol exchange	meoh[e] <==>	#N/A	Exchange Reaction	0	0	1000	0
EX_mg	magnesium exchange	mg2[e] <==>	#N/A	Exchange Reaction	1	-1000	1000	0
EX_mma[e]	Methylamine exchange	mma[e] <==>	#N/A	Exchange Reaction	0	0	1000	0
EX_mn2[e]	Mn2+ exchange	mn2[e] <==>	#N/A	Exchange Reaction	1	-1000	1000	0
EX_mobd[e]	Molybdate exchange	mobd[e] <==>	#N/A	Exchange Reaction	1	-1000	1000	0
EX_n2[e]	nitrogen exchange	n2[e] <==>	#N/A	Exchange Reaction	1	-1000	1000	0
EX_na	sodium exchange	na1[e] <==>	#N/A	Exchange Reaction	0	0	1000	0
EX_nac[e]	Nicotinate exchange	nac[e] <==>	#N/A	Exchange Reaction	0	0	1000	0
EX_nh4[e]	Ammonium exchange	nh4[e] <==>	#N/A	Exchange Reaction	1	-1000	1000	0
EX_ni2[e]	nickel exchange	ni2[e] <==>	#N/A	Exchange Reaction	1	-1000	1000	0
EX_pac[e]	Phenylacetic acid exchange	pac[e] <==>	#N/A	Exchange Reaction	0	0	1000	0
EX_pi	phosphate exchange	pi[e] <==>	#N/A	Exchange Reaction	1	-1000	1000	0
EX_pnto-R[e]	(R)-Pantothenate exchange	pnto-R[e] <==>	#N/A	Exchange Reaction	0	0	1000	0
EX_proline	proline exchange	pro-L[e] <==>	#N/A	Exchange Reaction	0	0	1000	0
EX_pyr[e]	Pyruvate exchange	pyr[e] <==>	#N/A	Exchange Reaction	0	0	1000	0
EX_ribflv[e]	Riboflavin exchange	ribflv[e] <==>	#N/A	Exchange Reaction	0	0	1000	0
EX_so4	sulfate exchange	so4[e] <==>	#N/A	Exchange Reaction	1	-1000	1000	0
EX_thm[e]	Thiamin exchange	thm[e] <==>	#N/A	Exchange Reaction	0	0	1000	0
EX_tma[e]	trimethylamine exchange	tma[e] <==>	#N/A	Exchange Reaction	0	0	1000	0
EX_trp-L[e]	L-Tryptophan exchange	trp-L[e] <==>	#N/A	Exchange Reaction	0	0	1000	0
EX_unknown_cbl1deg[e]	unknown degradation product of cbl1 for adocbl-HBI synthesis exchange	unknown_cbl1deg[e] <==>	#N/A	Exchange Reaction	0	0	1000	0
EX_unknown_rbfdeg[e]	unknown riboflavin degradation product exchange	unknown_rbfdeg[e] <==>	#N/A	Exchange Reaction	0	0	1000	0
EX_val-L[e]	L-Valine exchange	val-L[e] <==>	#N/A	Exchange Reaction	0	0	1000	0
EX_wo4[e]	Tungstenate exchange	wo4[e] <==>	#N/A	Exchange Reaction	1	-1000	1000	0
EX_Zn	zinc exchange	zn2[e] <==>	#N/A	Exchange Reaction	1	-1000	1000	0
EX_hco3	Carbonate exchange	hco3[e] <==>	#N/A	Exchange Reaction	0	0	1000	0
DM_btoh	butanol demand	btoh[c] <==>	#N/A	Reverse Pathway	0	0	0	0
DM_ibtol	isobutanol demand	ibtol[c] <==>	#N/A	Reverse Pathway	0	0	0	0
DM_etoh	ethanol demand	etoh[c] <==>	#N/A	Reverse Pathway	0	0	0	0
EX_ppa	propanoate exchange	ppa[c] <==>	#N/A	Reverse Pathway	0	0	0	0
EX_ibtyr	isobutyrate exchange	ibtyr[c] <==>	#N/A	Reverse Pathway	0	0	0	0
EX_btyr	butyrate exchange	btyr[c] <==>	#N/A	Reverse Pathway	0	0	0	0
EX_EAE	electron acceptor equivalent exchange	eae[c] <==>	#N/A	Reverse Pathway	0	0	0	0
HCO3T	carbonate transport	hco3[c] <==> hco3[e]	#N/A	Exchange Reaction	1	-1000	1000	0
CMTA	soluble Methyl-H4SPT:coenzyme-M methyltransferase	h4spt[c] + mcom[c] <==> com[c] + mh4spt[c]	#N/A	Methanogenesis	0	0	0	0
ANMEMCR	Mcr from ANMEs	ch4[c] + hsfd[c] <==> mcom[c] + cob[c]	#N/A	Reverse Pathway	0	0	0	0
HDRS	soluble ferredoxin-dependent heterodisulfide reductase	(2) cob[c] + (2) com[c] + (2) fdox[c] + mphen[c] <==> (2) hsfd[c] + (2) fdred[c] + mphenh2[c] + (2) h[c]	(MA2867 and MA2868)	Reverse Pathway	0	0	0	0
SP_BTOH	butanol synthesis	(2) accoa[c] + (4) h[c] + (4) nadph[c] <==> btoh[c] + h2o[c] + (2) coa[c] + (4) nadp[c]	#N/A	Reverse Pathway	0	0	0	0
SP_IBTOH1	isobutanol synthesis_1	3mob[c] + h[c] <==> ibtal[c] + co2[c]	#N/A	Reverse Pathway	0	0	0	0
SP_IBTOH2	isobutanol synthesis_2	ibtal[c] + nadph[c] + h[c] <==> ibtol[c] + nadp[c]	#N/A	Reverse Pathway	0	0	0	0
SP_ETOH	ethanol biosynthesis	accoa[c] + (2) h[c] + (2) nadh <==> etoh[c] + coa[c] + (2) nad[c]	#N/A	Reverse Pathway	0	0	0	0
IBCOAL	Isobutyryl-CoA ligase	ibcoa[c] + adp[c] + pi[c] <==> ibtyr[c] + atp[c] + coa[c]	#N/A	Reverse Pathway	0	0	0	0
BTYR	butyrate synthesis	(2) accoa[c] + (2) nadph[c] + (2) h[c] + adp[c] + pi[c] <==> btyr[c] + h2o[c] + (2) coa[c] + (2) nadp[c] + atp[c]	#N/A	Reverse Pathway	0	0	0	0
HDRDE_rev	membrane-bound Hdr functioning in reverse	(1) cob[c] + (1) com[c] + (1) mphen[c] <==> (1) hsfd[c] + (1) mphenh2[c]	#N/A	Reverse Pathway	0	0	0	0
RNF_rev	Rnf functioning in reverse	(2) mphenh2[c] + (2) fdox[c] + (0) h[c] <==> (2) mphen[c] + (2) fdred[c] + eae[c] + (2) h[e]	#N/A	Reverse Pathway	0	0	0	0
ETR_MPR	hypothetical electron transport through methanophenazine	mphenh2[c] + (0) h[c] <==> mphen[c] + eae[c] + (2) h[e]	#N/A	Reverse Pathway	0	0	0	0
HYP_HYD1	hypothetical hydrogenase	com[c] + cob[c] <==> hsfd[c] + h2[c]	#N/A	Reverse Pathway	0	0	0	0
HYP_HYD2	hypothetical hydrogenase 2	f420-2h2[c] <==> f420-2[c] + h2[c] + h[c]	#N/A	Reverse Pathway	0	0	0	0
ETR_H2	hypothetical electron transport through hydrogen	h2[c] + (0) h[c] <==> eae[c] + (0) h[c]	#N/A	Reverse Pathway	0	0	0	0

## Sheet: metabolites
Abbreviation	Name	Formula (charged)	Charge	KEGG ID
10fthf[c]	10-Formyltetrahydrofolate	C20H22N7O7	-1	C00234
13dpg[c]	3-Phospho-D-glyceroyl phosphate	C3H4O10P2	-4	C00236
1pyr4m5c[c]	1-Pyrroline-4-methyl-5-carboxylate	C6H8NO2	-1	Unassigned
1pyr5c[c]	1-Pyrroline-5-carboxylate	C5H6NO2	-1	C03912
23dhdp[c]	2,3-Dihydrodipicolinate	C7H6NO4	-1	C03340
23dhmb[c]	(R)-2,3-Dihydroxy-3-methylbutanoate	C5H9O4	-1	C04272
23dhmp[c]	(R)-2,3-Dihydroxy-3-methylpentanoate	C6H11O4	-1	C06007
24sf[c]	2,4-substituted-furan	C6H4O7P	-3	Unassigned
25aics[c]	(S)-2-[5-Amino-1-(5-phospho-D-ribosyl)imidazole-4-carboxamido]succinate	C13H15N4O12P	-4	C04823
25dhpp[c]	2,5-Diamino-6-hydroxy-4-(5'-phosphoribosylamino)-pyrimidine	C9H14N5O8P	-2	C01304
25dthpp[c]	2,5-diamino-6-ribitylamino-4(3H)-pyrimidinone 5'-phosphate	C9H16N5O8P	-2	C18910
26dap-LL[c]	LL-2,6-Diaminoheptanedioate	C7H14N2O4	0	C00666
26dap-M[c]	meso-2,6-Diaminoheptanedioate	C7H14N2O4	0	C00680
2ahbut[c]	(S)-2-Aceto-2-hydroxybutanoate	C6H9O4	-1	C06006
2c25dho[c]	2-Carboxy-2,5-dihydro-5-oxofuran-2-acetate	C7H4O6	-2	C01278
2cpr5p[c]	1-(2-Carboxyphenylamino)-1-deoxy-D-ribulose 5-phosphate	C12H13NO9P	-3	C01302
2dhp[c]	2-Dehydropantoate	C6H9O4	-1	C00966
2dr1p[c]	2-Deoxy-D-ribose 1-phosphate	C5H9O7P	-2	C00672
2dr5p[c]	2-Deoxy-D-ribose 5-phosphate	C5H9O7P	-2	C00673
2frald[c]	2-furaldehyde	C6H5O6P	-2	C14279
2h3moa[c]	3-Hydroxy-3-methyl-2-oxobutanoic acid	C5H7O4	-1	C04181
2ins[c]	2-Inosose	C6H10O6	0	C00691
2ippm[c]	2-Isopropylmaleate	C7H8O4	-2	C02631
2mafr[c]	2-methylamine-furan	C6H9NO5P	-1	Unassigned
2mahmp[c]	2-Methyl-4-amino-5-hydroxymethylpyrimidine diphosphate	C6H8N3O7P2	-3	C04752
2mbcoa[c]	2-Methylbutanoyl-CoA	C26H40N7O17P3S	-4	C01033
2mbr[c]	2-methylbutyrate	C5H9O2	-1	C18319
2mop[c]	2-Methyl-3-oxopropanoate	C4H5O3	-1	C00349
2obut[c]	2-Oxobutanoate	C4H5O3	-1	C00109
2ood[c]	2-oxooctanedioic acid	C8H10O5	-2	C16589
2pg[c]	D-Glycerate 2-phosphate	C3H4O7P	-3	C00631
2pglyc[c]	2-Phosphoglycolate	C2H2O6P	-3	C00988
2plac-L[c]	2-phospho-L-lactate	C3H4O6P	-3	C19156
2ppoh[c]	2-Propanol	C3H8O	0	C01845
2saa[c]	2-sulfoacetaldehyde	C2H3O4S	-1	C00593
2tcc[c]	2-(sulfomethyl)thiazolidine-4-carboxylic acid	C5H8NO5S2	-1	Unassigned
34hpp[c]	3-(4-Hydroxyphenyl)pyruvate	C9H7O4	-1	C01179
35cgmp[c]	3',5'-Cyclic GMP	C10H11N5O7P	-1	C00942
36dahx[c]	(3S)-3,6-Diaminohexanoate	C6H15N2O2	1	C01142
3c2hmp[c]	3-Carboxy-2-hydroxy-4-methylpentanoate	C7H10O5	-2	C04411
3c3hmp[c]	3-Carboxy-3-hydroxy-4-methylpentanoate	C7H10O5	-2	C02504
3c4mop[c]	3-Carboxy-4-methyl-2-oxopentanoate	C7H8O5	-2	C04236
3dhq[c]	3-Dehydroquinate	C7H9O6	-1	C00944
3dhsk[c]	3-Dehydroshikimate	C7H7O5	-1	C02637
3hcdgggp[c]	CDP-2-O-(3'-hydroxy)geranyl-3-O-geranyl-sn-glycerol	C52H85N3O14P2	-2	Unassigned
3hdgggp[c]	2-O-(3'-hydroxy)geranyl-3-O-geranyl-sn-glycerol	C43H73O7P1	-2	Unassigned
3hdgggps[c]	2-O-(3'-hydroxy)geranyl-3-O-geranyl-sn-glyceroserine	C46H79N1O9P1	-1	Unassigned
3hdggpg[c]	2-O-(3'-hydroxy)geranyl-3-O-geranyl-sn-glycerol-1-phospho-3'-sn-glycerol	C46H80O9P1	-1	Unassigned
3hdggpgp[c]	2-O-(3'-hydroxy)geranyl-3-O-geranyl-sn-glycerol-1-phospho-3'-sn-glycerol phosphate	C46H79O12P2	-3	Unassigned
3hdggpi[c]	2-O-(3'hydroxy)geranyl-3-O-geranyl-sn-glycero-1-phospho-myo-inositol	C49H84O12P1	-1	Unassigned
3hdpgpe[c]	2-O-(3'-hydroxy)phytanyl-3-O-phytanyl-sn-glycero-l-phosphoethanolamine	C45H94O7N1P1	0	Unassigned
3hdpgpg[c]	2-O-(3'-hydroxy)phytanyl-3-O-phytanyl-sn-glycerol-1-phospho-3'-sn-glycerol	C46H94O9P1	-1	Unassigned
3hdpgpi[c]	2-O-(3'-hydroxyl)phytanyl-3-O-phytanyl-sn-glycero-1-phospho-myo-inositol	C49H98O12P1	-1	Unassigned
3hdpgps[c]	2-O-(3'-hydroxy)phytanyl-3-O-phytanyl-sn-glycero-l-phosphoserine	C46H93N1O9P1	-1	Unassigned
3hfrdp[c]	3-hydroxy-farnesyl diphosphate	C15H27O8P2	-3	Unassigned
3hggdp[c]	3-hydroxy-geranylgeranyl diphosphate	C20H35O8P2	-3	Unassigned
3hgrdp[c]	3-hydroxy-geranyl diphsophate	C10H19O8P2	-3	Unassigned
3hmp[c]	3-Hydroxy-2-methylpropanoate	C4H7O3	-1	C01188
3ig3p[c]	C'-(3-Indolyl)-glycerol 3-phosphate	C11H12NO6P	-2	C03506
3mob[c]	3-Methyl-2-oxobutanoate	C5H7O3	-1	C00141
3mop[c]	(S)-3-Methyl-2-oxopentanoate	C6H9O3	-1	C00671
3ophb[c]	3-Octaprenyl-4-hydroxybenzoate	C47H69O3	-1	C05809
3pg[c]	3-Phospho-D-glycerate	C3H4O7P	-3	C00197
3php[c]	3-Phosphohydroxypyruvate	C3H2O7P	-3	C03232
3psme[c]	5-O-(1-Carboxyvinyl)-3-phosphoshikimate	C10H9O10P	-4	C01269
3spyr[c]	3-Sulfopyruvate	C3H2O6S	-2	C05528
4abut[c]	4-Aminobutanoate	C4H9NO2	0	C00334
4abutn[c]	4-Aminobutanal	C4H10NO	1	C00555
4abz[c]	4-Aminobenzoate	C7H6NO2	-1	C00568
4abz[e]	4-Aminobenzoate	C7H6NO2	-1	C00568
4adhq[c]	4-amino-3-dehydroquinic acid	C7H11NO5	0	Unassigned
4adhs[c]	4-amino-3-dehydroshikimate	C7H8NO4	-1	Unassigned
4ahmmp[c]	4-Amino-5-hydroxymethyl-2-methylpyrimidine	C6H10N3O	1	C01279
4ampm[c]	4-Amino-2-methyl-5-phosphomethylpyrimidine	C6H8N3O4P	-2	C04556
4as[c]	4-aminoshikimate	C7H11NO4	0	Unassigned
4das[c]	4-amino-3-dehydroxycyclohexa-1,5-diene-1-carboxylate	C7H9NO3	0	Unassigned
4gaepmamfr[c]	4-[N-γ-L-glutamyl-)-p-(β-aminoethyl)phenoxy-methyl]-2-(aminomethyl)furan	C19H26N3O5	1	Unassigned
4ggaepmamfr[c]	4-[N-γ-L-glutamyl-γ-L-glutamyl-)-p-(β-aminoethyl)phenoxy-methyl]-2-(aminomethyl)furan	C24H32N4O8	0	Unassigned
4gggaepmamfr[c]	4-[N-γ-L-glutamyl-γ-L-glutamyl-γ-L-glutamyl-)-p-(β-aminoethyl)phenoxy-methyl]-2-(aminomethyl)furan	C29H38N5O11	-1	Unassigned
4hba[c]	4-Hydroxy-benzyl alcohol	C7H8O2	0	C17467
4hbz[c]	4-Hydroxybenzoate	C7H5O3	-1	C00156
4hphac[c]	4-Hydroxyphenylacetate	C8H7O3	-1	C00642
4hphac[e]	4-Hydroxyphenylacetate	C8H7O3	-1	C00642
4mhetz[c]	4-Methyl-5-(2-hydroxyethyl)-thiazole	C6H9NOS	0	C04294
4mop[c]	4-Methyl-2-oxopentanoate	C6H9O3	-1	C00233
4mpetz[c]	4-Methyl-5-(2-phosphoethyl)-thiazole	C6H8NO4PS	-2	C04327
4pasp[c]	4-Phospho-L-aspartate	C4H6NO7P	-2	C03082
4ppan[c]	D-4'-Phosphopantothenate	C9H15NO8P	-3	C03492
4ppcys[c]	N-((R)-4-Phosphopantothenoyl)-L-cysteine	C12H20N2O9PS	-3	C04352
4r5au[c]	4-(1-D-Ribitylamino)-5-aminouracil	C9H16N4O6	0	Unassigned
5aizc[c]	5-amino-1-(5-phospho-D-ribosyl)imidazole-4-carboxylate	C9H11N3O9P	-3	C04751
5aop[c]	5-Amino-4-oxopentanoate	C5H9NO3	0	C00430
5aprbu[c]	5-Amino-6-(5'-phosphoribitylamino)uracil	C9H15N4O9P	-2	C04454
5c5pdriaz[c]	5-Carboxyamino-1-(5-phospho-D-ribosyl)imidazole	C9H11N3O9P	-3	C15667
5caiz[c]	5-phosphoribosyl-5-carboxyaminoimidazole	C9H11N3O9P	-3	Unassigned
5hbc_red[c]	5-Hydroxybenzimidazolylcob(I)amide	C60H84CoN13O15P	-1	C04054
5hbc[c]	5-Hydroxybenzimidazolylcob(II)amide	C60H84CoN13O15P	0	Unassigned
5hbzid[c]	5-hydroxybenzimidazole	C7H6N2O	0	Unassigned
5mcyt[c]	5-Methylcytosine	C5H7N3O	0	C02376
5mdr1p[c]	5-Methylthio-5-deoxy-D-ribose 1-phosphate	C6H11O7PS	-2	C04188
5mdru1p[c]	5-Methylthio-5-deoxy-D-ribulose 1-phosphate	C6H11O7PS	-2	C04582
5mta[c]	5-Methylthioadenosine	C11H15N5O3S	0	C00170
5mthf[c]	5-Methyltetrahydrofolate	C20H24N7O6	-1	C00440
5odhf2a[c]	5-Oxo-4,5-dihydrofuran-2-acetate	C6H5O4	-1	C03586
5oxpro[c]	5-Oxoproline	C5H6NO3	-1	C01879
5pmev[c]	(R)-5-Phosphomevalonate	C6H10O7P	-3	C01107
5pr5hbz[c]	N1-(5-Phospho-alpha-D-ribosyl)-5-hydroxybenzimidazole	C12H13N2O8P	-2	Unassigned
6hmhpt[c]	6-hydroxymethyl dihydropterin	C7H9N5O2	0	C01300
6hmhptpp[c]	6-hydroxymethyl-dihydropterin pyrophosphate	C7H8N5O8P2	-3	C04807
6pthp[c]	6-Pyruvoyl-5,6,7,8-tetrahydropterin	C9H12N5O3	1	C03684
7mhp[c]	7-mercaptoheptanoic acid	C7H13O2S	-1	C16593
7mht[c]	7-mercaptoheptanoylthreonine	C11H20NO4S	-1	C16594
7ohp[c]	7-oxoheptanoic acid	C7H11O3	-1	C16590
8aonn[c]	8-Amino-7-oxononanoate	C9H17NO3	0	C01092
aacald[c]	Aminoacetaldehyde	C2H6NO	1	C06735
aacoa[c]	Acetoacetyl-CoA	C25H36N7O18P3S	-4	C00332
ac[c]	Acetate	C2H3O2	-1	C00033
ac[e]	Acetate	C2H3O2	-1	C00033
acald[c]	Acetaldehyde	C2H4O	0	C00084
accoa[c]	Acetyl-CoA	C23H34N7O17P3S	-4	C00024
acetol[c]	Acetol	C3H6O2	0	C05235
acetone[c]	Acetone	C3H6O	0	C00207
acg5p[c]	N-Acetyl-L-glutamyl 5-phosphate	C7H9NO8P	-3	C04133
acg5sa[c]	N-Acetyl-L-glutamate 5-semialdehyde	C7H10NO4	-1	C01250
acgam1p[c]	N-Acetyl-D-glucosamine 1-phosphate	C8H14NO9P	-2	C04256
acglu[c]	N-Acetyl-L-glutamate	C7H9NO5	-2	C00624
achms[c]	O-Acetyl-L-homoserine	C6H11NO4	0	C01077
acmana[c]	N-Acetyl-D-mannosamine	C8H15NO6	0	C00645
acnam[c]	N-Acetylneuraminate	C11H18NO9	-1	C00270
acon-T[c]	trans-Aconitate	C6H3O6	-3	C02341
aconm[c]	E-3-carboxy-2-pentenedioate 6-methyl ester	C7H6O6	-2	C11514
acorn[c]	N2-Acetyl-L-ornithine	C7H14N2O3	0	C00437
acser[c]	O-Acetyl-L-serine	C5H9NO4	0	C00979
actn-R[c]	(R)-Acetoin	C4H8O2	0	C00810
actn-R[e]	(R)-Acetoin	C4H8O2	0	C00810
actp[c]	Acetyl phosphate	C2H3O5P	-2	C00227
adcobdam[c]	Adenosyl cobyrinate diamide	C55H68CoN11O15	-4	C06506
adcobhex[c]	adenosyl-cobyric acid	C55H76CoN15O11	0	C06507
ade[c]	Adenine	C5H5N5	0	C00147
adn[c]	Adenosine	C10H13N5O4	0	C00212
adocbi[c]	Adenosyl cobinamide	C58H84CoN16O11	1	C06508
adocbip[c]	Adenosyl cobinamide phosphate	C58H83CoN16O14P	-1	C06509
adocblhbi[c]	Adenosylcobalamin-HBI	C70H96CoN18O18P	0	Unassigned
adp[c]	ADP	C10H12N5O10P2	-3	C00008
adprib[c]	ADP-ribose	C15H21N5O14P2	-2	C00301
aepmamfr[c]	p-(β-aminoethyl)phenoxy-methyl-2-(aminomethyl)furan	C14H20N2O2	2	Unassigned
agdpcbi[c]	Adenosine-GDP-cobinamide	C68H95CoN21O21P2	-1	C06510
agdpgpi[c]	N-Acetyl-D-glucosaminyl archaetidylinositol	C57H111N1O16P1	-1	Unassigned
agm[c]	Agmatine	C5H16N4	2	C00179
ah6p-D[c]	D-arabino-Hex-3-ulose 6-phosphate;	C6H11O9P	-2	C06019
ahcys[c]	S-Adenosyl-L-homocysteine	C14H20N6O5S	0	C00021
ahdt[c]	2-Amino-4-hydroxy-6-(erythro-1,2,3-trihydroxypropyl)dihydropteridine triphosphate	C9H13N5O13P3	-3	C04895
aicar[c]	5-Amino-1-(5-Phospho-D-ribosyl)imidazole-4-carboxamide	C9H13N4O8P	-2	C04677
air[c]	5-amino-1-(5-phospho-D-ribosyl)imidazole	C8H12N3O7P	-2	C03373
akg[c]	2-Oxoglutarate	C5H4O5	-2	C00026
ala-B[c]	beta-Alanine	C3H7NO2	0	C00099
ala-L[c]	L-Alanine	C3H7NO2	0	C00041
ala-L[e]	L-Alanine	C3H7NO2	0	C00041
alac-S[c]	(S)-2-Acetolactate	C5H7O4	-1	C06010
alac-S[e]	(S)-2-Acetolactate	C5H7O4	-1	C06010
alatrna[c]	L-Alanyl-tRNA(Ala)	C3H6NOR	1	C00886
amet[c]	S-Adenosyl-L-methionine	C15H23N6O5S	1	C00019
amob[c]	S-Adenosyl-4-methylthio-2-oxobutanoate	C15H19N5O6S	0	C04425
amp[c]	AMP	C10H12N5O7P	-2	C00020
anth[c]	Anthranilate	C7H6NO2	-1	C00108
appl[c]	1-Aminopropan-2-ol	C3H10NO	1	C05771
applp[c]	D-1-Aminopropan-2-ol O-phosphate	C3H9NO4P	-1	C04122
aps[c]	Adenosine 5'-phosphosulfate	C10H12N5O10PS	-2	C00224
arg-L[c]	L-Arginine	C6H15N4O2	1	C00062
argsuc[c]	N(omega)-(L-Arginino)succinate	C10H17N4O6	-1	C03406
argtrna[c]	L-Arginyl-tRNA(Arg)	C6H14N4OR	2	C02163
asn-L[c]	L-Asparagine	C4H8N2O3	0	C00152
asntrna_asp[c]	aspartate-tRNA(asn)	C4H5NO3R	0	C06113
asntrna[c]	asparagine-tRNA(asn)	C4H7N2O2R	1	C03402
asp-L[c]	L-Aspartate	C4H6NO4	-1	C00049
aspsa[c]	L-Aspartate 4-semialdehyde	C4H7NO3	0	C00441
asptrna[c]	L-Aspartyl-tRNA(Asp)	C4H5NO3R	0	C02984
athr-L[c]	L-Allo-threonine	C4H9NO3	0	C05519
atp[c]	ATP	C10H12N5O13P3	-4	C00002
bamppald[c]	beta-Aminopropion aldehyde	C3H8NO	1	C05665
biomass[c]	Biomass		0	Unassigned
Brfap[c]	4-(B-D-ribofuranosyl)aminobenzene 5'-phosphate	C11H14NO7P	-2	C20559
btamp[c]	Biotinyl-5'-AMP	C20H27N7O9PS	-1	C05921
btn[c]	Biotin	C10H15N2O3S	-1	C00120
btn[e]	Biotin	C10H15N2O3S	-1	C00120
btnp-s2[c]	Biotin synthesis protein (charged)	Fe2S2R	2	Unassigned
btnp[c]	Biotin synthesis protein (uncharged)	R	0	Unassigned
btoh[c]	Butanol	C4H10O	0	Unassigned
btyr[c]	Butyrate	C4H7O2	-1	Unassigned
ca2[c]	Calcium	Ca	2	C00076
ca2[e]	Calcium	Ca	2	C00076
camp[c]	cAMP	C10H11N5O6P	-1	C00575
caphis[c]	2-(3-Carboxy-3-aminopropyl)-L-histidine	C10H16N4O4	0	C04441
carb_met[c]	Biomass – carbohydrate component		0	Unassigned
carn[c]	L-Carnosine	C9H15N4O3	1	C00386
cbasp[c]	N-Carbamoyl-L-aspartate	C5H6N2O5	-2	C00438
cbi[c]	Cobinamide	C48H72CoN11O8	0	C05774
cbi[e]	Cobinamide	C48H72CoN11O8	0	C05774
cbl1[c]	Cob(I)alamin	C62H88CoN13O14P	-1	C00853
cbl1[e]	Cob(I)alamin	C62H88CoN13O14P	-1	C00853
cbl1hbi[c]	Cob(I)alamin-HBI	C60H84CoN13O15P	-1	Unassigned
cbl1hbi[e]	Cob(I)alamin-HBI	C60H84CoN13O15P	-1	Unassigned
cbp[c]	Carbamoyl phosphate	CH2NO5P	-2	C00169
cd2[c]	Cadmium	Cd	2	C01413
cd2[e]	Cadmium	Cd	2	C01413
cdgggp[c]	CDP-2,3-digeranylgeranyl-sn-glycerol	C52H83N3O13P2	-2	C18059
cdp[c]	CDP	C9H12N3O11P2	-3	C00112
cgly[c]	Cys-Gly	C5H10N2O3S	0	C01419
ch4[c]	methane	CH4	0	C01438
ch4[e]	methane	CH4	0	C01438
ch4s[c]	Methanethiol	CH4S	0	C00409
ch4s[e]	Methanethiol	CH4S	0	C00409
chor[c]	chorismate	C10H8O6	-2	C00251
cit[c]	Citrate	C6H5O7	-3	C00158
cit[e]	Citrate	C6H5O7	-3	C00158
citr-L[c]	L-Citrulline	C6H13N3O3	0	C00327
citrac[c]	Citraconic acid	C5H4O4	-2	C02226
cl[c]	Chloride	Cl	-1	C00698
cl[e]	Chloride	Cl	-1	C00698
cmaphis[c]	2-[3-Carboxy-3-(methylammonio)propyl]-L-histidine	C11H18N4O4	0	C04692
cmp[c]	CMP	C9H12N3O8P	-2	C00055
cmpacna[c]	CMP-N-acetylneuraminate	C20H29N4O16P	-2	C00128
co[c]	Carbon monoxide	CO	0	C00237
co[e]	Carbon monoxide	CO	0	C00237
co1dam[c]	Cob(I)yrinate a,c diamide	C45H56CoN6O12	-5	C06505
co2[c]	CO2	CO2	0	C00011
co2[e]	CO2	CO2	0	C00011
co2dam[c]	Cob(II)yrinate a,c diamide	C45H56CoN6O12	-4	C06504
coa[c]	Coenzyme A	C21H32N7O16P3S	-4	C00010
cob[c]	coenzyme b	C11H19N1O7P1S1	-3	C04628
cobalt2[c]	Co2+	Co	2	C00175
cobalt2[e]	Co2+	Co	2	C00175
cobya[c]	Cobyrinate	C45H52CoN4O14	-6	C05773
codhpre6[c]	cobalt-dihydro-precorrin 6	C44H47CoN4O16	-7	C11543
com[c]	coenzyme m	C2H5O3S2	-1	C03576
copre2[c]	cobalt-precorrin 2	C42H38N4O16Co	-8	Unassigned
copre3[c]	cobalt-precorrin 3	C43H40CoN4O16	-8	C11539
copre4[c]	cobalt-precorrin 4	C44H43CoN4O16	-7	C11540
copre5[c]	cobalt-precorrin 5	C45H45CoN4O16	-7	C11541
copre6[c]	cobalt-precorrin 6	C44H44CoN4O16	-8	C11542
copre8[c]	cobalt-precorrin 8	C45H51CoN4O14	-7	C11545
csn[c]	Cytosine	C4H5N3O	0	C00380
ctp[c]	CTP	C9H12N3O14P3	-4	C00063
cu2[c]	Cu2+	Cu	2	C00070
cu2[e]	Cu2+	Cu	2	C00070
cys-L[c]	L-Cysteine	C3H7NO2S	0	C00097
cys-L[e]	L-Cysteine	C3H7NO2S	0	C00097
cystrna_pser[c]	O-Phosphoseryl-tRNA(Cys)	C3H5NO5PR	-1	C17022
cystrna[c]	L-Cysteinyl-tRNA(Cys)	C3H6NOSR	1	C03125
cytd[c]	Cytidine	C9H13N3O5	0	C00475
dad-2[c]	Deoxyadenosine	C10H13N5O3	0	C00559
dadp[c]	dADP	C10H12N5O9P2	-3	C00206
damp[c]	dAMP	C10H12N5O6P	-2	C00360
dann[c]	7,8-Diaminononanoate	C9H21N2O2	1	C01037
datp[c]	dATP	C10H12N5O12P3	-4	C00131
db4p[c]	3,4-dihydroxy-2-butanone 4-phosphate	C4H7O6P	-2	C15556
dcamp[c]	N6-(1,2-Dicarboxyethyl)-AMP	C14H14N5O11P	-4	C03794
dcdp[c]	dCDP	C9H12N3O10P2	-3	C00705
dcmp[c]	dCMP	C9H12N3O7P	-2	C00239
dctp[c]	dCTP	C9H12N3O13P3	-4	C00458
dcyt[c]	Deoxycytidine	C9H13N3O4	0	C00881
ddcdscl[c]	12,18-didecarboxyprecorrin-2	C40H43N4O12	-5	Unassigned
ddhrb[c]	7,8-didemethyl-8-hydroxy-5-deazariboflavin	C16H16N3O7	-1	C19154
dgdp[c]	dGDP	C10H12N5O10P2	-3	C00361
dgggp[c]	digeranylgeranylglyceryl phosphate	C43H71O6P1	-2	C04638
dgggps[c]	2,3-di-O-geranylgeranyl-sn-glyceroserine	C46H77N1O8P1	-1	C20466
dggpg[c]	2,3-di-O-geranyl-sn-glycerol-1-phospho-3'-sn-glycerol	C46H78O8P1	-1	Unassigned
dggpgp[c]	2,3-di-O-geranyl-sn-glycerol-1-phospho-3'-sn-glycerol phosphate	C46H77O11P2	-3	Unassigned
dggpi[c]	2,3-di-O-geranyl-sn-glycero-1-phospho-myo-inositol	C49H82O11P1	-1	Unassigned
dgmp[c]	dGMP	C10H12N5O7P	-2	C00362
dgsn[c]	Deoxyguanosine	C10H13N5O4	0	C00330
dgtp[c]	dGTP	C10H12N5O13P3	-4	C00286
dha[c]	Dihydroxyacetone	C3H6O3	0	C00184
dhadr[c]	7,8-dihydropterin-6-ylmethyl-1-(4-aminophenyl)-1-deoxy-D-ribitol	C18H25N6O5	1	Unassigned
dhadrdpr[c]	7,8-dihydropterin-6-ylmethyl-1-(4-aminophenyl)-1-deoxy-5-[1-A-D-ribofuranosyl 5'-diphosphate]-D-ribitol	C23H32N6O15P2	-2	Unassigned
dhadrp[c]	7,8-dihydropterin-6-ylmethyl-1-(4-aminophenyl)-1-deoxy-D-ribitol 5'-phosphate	C18H24N6O8P	-1	Unassigned
dhadrpr[c]	7,8-dihydropterin-6-ylmethyl-1-(4-aminophenyl)-1-deoxy-5-[1-A-D-ribofuranosyl 5'-phosphate]-D-ribitol	C23H32N6O12P	-1	Unassigned
dhadrtpr[c]	7,8-dihydropterin-6-ylmethyl-1-(4-aminophenyl)-1-deoxy-5-[1-A-D-ribofuranosyl 5'-triphosphate]-D-ribitol	C23H32N6O18P3	-3	Unassigned
dhap[c]	Dihydroxyacetone phosphate	C3H5O6P	-2	C00111
dhf[c]	7,8-Dihydrofolate	C19H20N7O6	-1	C00415
dhlpro[c]	Dihydrolipolprotein	C8H16NOS2R	0	C02792
dhnpt[c]	Dihydroneopterin	C9H14N5O4	1	C04874
dhor-S[c]	(S)-Dihydroorotate	C5H5N2O4	-1	C00337
dhp23cp[c]	7,8-dihydronepterin 2' :3'-cyclicphosphate	C9H12N5O6P	0	C20567
dhpmp[c]	Dihydroneopterin monophosphate	C9H13N5O7P	-1	Unassigned
dhpt[c]	Dihydropteroate	C14H14N6O3	0	C00921
dhrfap[c]	7,8-dihydropterin-6-ylmethyl-4-(B-D-ribofuranosyl) aminobenzene 5'-phosphate	C18H22N6O8P	-1	C20562
didp[c]	dIDP	C10H11N4O10P2	-3	C01344
ditp[c]	dITP	C10H11N4O13P3	-4	C01345
dkfp[c]	6-deoxy-5-ketofructose 1-phosphate	C6H9O8P	-2	C16848
dkmp[c]	6-deoxy-5-ketomannitol 1-phosphate	C6H11O8P	-2	Unassigned
dma[c]	dimethylamine	C2H8N	1	C00543
dma[e]	dimethylamine	C2H8N	1	C00543
dmh2mpt[c]	didemethylated 7,8-dihydromethanopterin	C28H37N6O16P	-2	Unassigned
dmlz[c]	6,7-Dimethyl-8-(1-D-ribityl)lumazine	C13H18N4O6	0	C04332
dmpp[c]	Dimethylallyl diphosphate	C5H9O7P2	-3	C00235
dms[c]	Dimethyl sulfide	C2H6S	0	C00580
dms[e]	Dimethyl sulfide	C2H6S	0	C00580
dna_met[c]	Biomass – DNA component		0	Unassigned
dnad[c]	Deamino-NAD+	C21H24N6O15P2	-2	C00857
dohau[c]	3,7-dideoxy-D-threo-hepto-2-amino-6-ulosonate	C7H13O5N	0	Unassigned
dohdu[c]	3,7-dideoxy-D-threo-hepto-2,6-diulosonate	C7H9O6	-1	Unassigned
dpcoa[c]	Dephospho-CoA	C21H33N7O13P2S	-2	C00882
dpgpe[c]	2,3-O-phytanyl-sn-glycero-1-phosphoethanolamine	C45H94O6N1P1	0	Unassigned
dpgpg[c]	2,3-di-O-phytanyl-sn-glycerol-1-phospho-3'-sn-glycerol	C46H94O8P1	-1	Unassigned
dpgpi[c]	2,3-O-phytanyl-sn-glycero-1-phospho-myo-inositol	C49H98O11P1	-1	Unassigned
dpgps[c]	2,3-O-phytanyl-sn-glycero-1-phosphoserine	C46H93N1O8P1	-1	C20628
drib[c]	Deoxyribose	C5H10O4	0	C01801
dscl[c]	dihydrosirohydrochlorin (precorrin 2)	C42H41N4O16	-7	C02463
dtbt[c]	Dethiobiotin	C10H17N2O3	-1	C01909
dtdp[c]	dTDP	C10H13N2O11P2	-3	C00363
dtdp4d6dg[c]	dTDP-4-dehydro-6-deoxy-D-glucose	C16H22N2O15P2	-2	C11907
dtdp4d6dm[c]	dTDP-4-dehydro-6-deoxy-L-mannose	C16H22N2O15P2	-2	C00688
dtdpglu[c]	dTDPglucose	C16H24N2O16P2	-2	C00842
dtdprmn[c]	dTDP-L-rhamnose	C16H24N2O15P2	-2	C03319
dtmp[c]	dTMP	C10H13N2O8P	-2	C00364
dttp[c]	dTTP	C10H13N2O14P3	-4	C00459
dudp[c]	dUDP	C9H11N2O11P2	-3	C01346
dump[c]	dUMP	C9H11N2O8P	-2	C00365
duri[c]	Deoxyuridine	C9H12N2O5	0	C00526
dutp[c]	dUTP	C9H11N2O14P3	-4	C00460
dxyl5p[c]	1-deoxy-D-xylulose 5-phosphate	C5H9O7P	-2	C11437
eae[c]	Electron acceptor equivalent		0	Unassigned
eig3p[c]	D-erythro-1-(Imidazol-4-yl)glycerol 3-phosphate	C6H9N2O6P	-2	C04666
etha[c]	Ethanolamine	C2H8NO	1	C00189
etha[e]	Ethanolamine	C2H8NO	1	C00189
etoh[c]	Ethanol	C2H6O	0	C00469
f1p[c]	D-Fructose 1-phosphate	C6H11O9P	-2	C01094
f390a[c]	coenzyme F390 (adenosine)	C39H43N10O24P2	-5	Unassigned
f390g[c]	coenzyme F390 (guanosine)	C39H42N10O25P2	-6	Unassigned
f420-0[c]	coenzyme ferredoxin 420-0	C19H19N3O12P	-3	C19153
f420-1[c]	coenzyme ferredoxin 420-1	C24H25N4O15P	-4	C19152
f420-2[c]	coenzyme ferredoxin 420-2 (oxidized)	C29H31N5O18P	-5	C00876
f420-2h2[c]	coenzyme ferredoxin 420-2 (reduced)	C29H34O18N5P1	-4	C01080
f420-3[c]	coenzyme ferredoxin 420-3	C34H37N6O21P	-6	C19151
f420-4[c]	coenzyme ferredoxin 420-4	C39H43N7O24P	-7	Unassigned
f420-5[c]	coenzyme ferredoxin 420-5	C44H49N8O27P	-8	Unassigned
f420-6[c]	coenzyme ferredoxin 420-6	C49H55N9O30P	-9	Unassigned
f420-7[c]	coenzyme ferredoxin 420-7	C54H61N10O33P	-10	Unassigned
f430[c]	coenzyme F430	C42H46N6NiO13	-4	C05777
f430p1[c]	coenzyme 430 precursor 1	C42H43N6NiO14	-5	Unassigned
f430p2[c]	coenzyme F430 precursor 2	C42H45N6NiO14	-5	Unassigned
f430p3[c]	coenzyme f430 precursor 3	C42H47N6NiO14	-5	Unassigned
f6p[c]	D-Fructose 6-phosphate	C6H11O9P	-2	C00085
fad[c]	Flavin adenine dinucleotide oxidized	C27H31N9O15P2	-2	C00016
fald[c]	Formaldehyde	CH2O	0	C00067
fapy[c]	2-amino-5-formylamino-6-ribosylamino-4(3H)-pyrimidinone 5'-monophosphate (FAPy)	C10H14N5O9P	-2	C15563
fc1p[c]	L-Fuculose 1-phosphate	C6H11O8P	-2	C01099
fcd[c]	Flavin cytosine dinucleotide oxidized	C26H31N7O16P2	-2	Unassigned
fdox[c]	ferredoxin (oxidized) 2[4Fe-4S]	Fe8S8X	3	C00139
fdp[c]	D-Fructose 1,6-bisphosphate	C6H10O12P2	-4	C00354
fdred[c]	ferredoxin (reduced) 2[4Fe-4S]	Fe8S8X	2	C00138
fe2[c]	Fe2+	Fe	2	C14818
fe2[e]	Fe2+	Fe	2	C14818
fe3[c]	Fe3+	Fe	3	C14819
fe3[e]	Fe3+	Fe	3	C14819
fgam[c]	N2-Formyl-N1-(5-phospho-D-ribosyl)glycinamide	C8H13N2O9P	-2	C04376
fgd[c]	Flavin guanosine dinucleotide oxidized	C27H31N9O16P2	-2	Unassigned
fmn[c]	FMN	C17H19N4O9P	-2	C00061
fol[c]	Folate	C19H17N7O6	-2	C00504
fol[e]	Folate	C19H17N7O6	-2	C00504
for[c]	Formate	CH1O2	-1	C00058
for[e]	Formate	CH1O2	-1	C00058
formh4spt[c]	formyltetrahydrosarcinapterin	C36H49N7O20P1	-3	Unassigned
formmfr_b[c]	formylmethanofuran b	C35H44N6O15	-3	Unassigned
fpram[c]	2-(Formamido)-N1-(5-phospho-D-ribosyl)acetamidine	C8H15N3O8P	-1	C04640
fprica[c]	5-Formamido-1-(5-phospho-D-ribosyl)imidazole-4-carboxamide	C10H13N4O9P	-2	C04734
frdp[c]	Farnesyl diphosphate	C15H25O7P2	-3	C00448
fru[c]	D-Fructose	C6H12O6	0	C00095
fum[c]	Fumarate	C4H2O4	-2	C00122
g1p[c]	D-Glucose 1-phosphate	C6H11O9P	-2	C00103
g3p[c]	Glyceraldehyde 3-phosphate	C3H5O6P	-2	C00118
g6p[c]	D-Glucose 6-phosphate	C6H11O9P	-2	C00092
gal1p[c]	alpha-D-Galactose 1-phosphate	C6H11O9P	-2	C00446
galactan[c]	Galactan (poly-glycogen)	C6H10O5	0	C05796
gald[c]	Glyceraldehyde	C3H6O3	0	C02154
gam1p[c]	D-Glucosamine 1-phosphate	C6H13NO8P	-1	C06156
gam6p[c]	D-Glucosamine 6-phosphate	C6H13NO8P	-1	C00352
gar[c]	N1-(5-Phospho-D-ribosyl)glycinamide	C7H14N2O8P	-1	C03838
gcald[c]	Glycolaldehyde	C2H4O2	0	C00266
gcald[e]	Glycolaldehyde	C2H4O2	0	C00266
gdp[c]	GDP	C10H12N5O11P2	-3	C00035
gdpddman[c]	GDP-4-dehydro-6-deoxy-D-mannose	C16H21N5O15P2	-2	C01222
gdpgpi[c]	glucosaminyl archaetidyl-myo-inositol	C55H110N1O15P1	0	Unassigned
gdpmann[c]	GDP-D-mannose	C16H23N5O16P2	-2	C00096
ggdp[c]	Geranylgeranyl diphosphate	C20H33O7P2	-3	C00353
gggp[c]	(S)-3-O-geranylgeranylglyceryl phosphate	C23H39O6P1	-2	C04590
glc-D[c]	D-Glucose	C6H12O6	0	C00031
glcn[c]	D-Gluconate	C6H11O7	-1	C00257
glcn[e]	D-Gluconate	C6H11O7	-1	C00257
gln-L[c]	L-Glutamine	C5H10N2O3	0	C00064
glnam[c]	N-Glycoloyl-neuraminate;	C11H18NO10	-1	C03410
glnamcmp[c]	CMP-N-glycoloylneuraminate;	C20H29N4O17P	-2	C03691
glntrna[c]	L-Glutaminyl-tRNA	C5H9N2O2R	1	C02282
glu-L[c]	L-Glutamate	C5H8NO4	-1	C00025
glu-L[e]	L-Glutamate	C5H8NO4	-1	C00025
glu1sa[c]	L-Glutamate 1-semialdehyde	C5H10NO3	1	C03741
glu5p[c]	L-Glutamate 5-phosphate	C5H8NO7P	-2	C03287
glu5sa[c]	L-Glutamate 5-semialdehyde	C5H9NO3	0	C01165
glutrna_gln[c]	L-glutaminyl-tRNA(gln)	C5H7NO3R	0	C06112
glutrna[c]	L-Glutamyl-tRNA(Glu)	C5H7NO3R	0	C02987
glx[c]	Glyoxylate	C2H1O3	-1	C00048
gly[c]	Glycine	C2H5NO2	0	C00037
gly[e]	Glycine	C2H5NO2	0	C00037
glyald[c]	D-Glyceraldehyde	C3H6O3	0	C00577
glyb[c]	Glycine betaine	C5H11NO2	0	C00719
glyb[e]	Glycine betaine	C5H11NO2	0	C00719
glyc-R[c]	(R)-Glycerate	C3H5O4	-1	C00258
glyc[c]	Glycerol	C3H8O3	0	C00116
glyc1p[c]	Glycerol 1-phosphate	C3H7O6P	-2	C00623
glyclt[c]	Glycolate	C2H3O3	-1	C00160
glycogen[c]	glycogen	C6H10O5	0	C00182
glytrna[c]	Glycyl-tRNA(Gly)	C2H4NOR	1	C02412
gmp[c]	GMP	C10H12N5O8P	-2	C00144
grdp[c]	Geranyl diphosphate	C10H17O7P2	-3	C00341
gsn[c]	Guanosine	C10H13N5O5	0	C00387
gthox[c]	Oxidized glutathione	C20H30N6O12S2	-2	C00127
gthrd[c]	Reduced glutathione	C10H16N3O6S	-1	C00051
gtp[c]	GTP	C10H12N5O14P3	-4	C00044
gua[c]	Guanine	C5H5N5O	0	C00242
h[c]	H+	H	1	C00080
h[e]	H+	H	1	C00080
h2[c]	H2	H2	0	C00282
h2[e]	H2	H2	0	C00282
h2acon-C[c]	cis-(homo)2aconitate	C8H7O6	-3	C20581
h2mpt[c]	7,8-dihydromethanopterin	C30H41N6O16P	-2	C05927
h2o[c]	H2O	H2O	0	C00001
h2o[e]	H2O	H2O	0	C00001
h2o2[c]	Hydrogen peroxide	H2O2	0	C00027
h2s[c]	Hydrogen sulfide	H2S	0	C00283
h2s[e]	Hydrogen sulfide	H2S	0	C00283
h3acon-C[c]	cis-(homo)3aconitate	C9H9O6	-3	C20582
h4mpt[c]	5,6,7,8-tetrahydromethanopterin	C30H43N6O16P	-2	C01217
h4spt[c]	tetrahydrosarcinapterin	C35H49N7O19P1	-3	C18802
hacon-C[c]	cis-homoaconitate	C7H5O6	-3	C04002
hacon-T[c]	trans-homoaconitate	C7H5O6	-3	C16579
hcarn[c]	Homocarnosine	C10H17N4O3	1	C00884
hcit[c]	2-Hydroxybutane-1,2,4-tricarboxylate	C7H7O7	-3	C01251
hco3[c]	Bicarbonate	CHO3	-1	C00288
hco3[e]	Bicarbonate	CHO3	-1	C00288
hcys-L[c]	L-Homocysteine	C4H9NO2S	0	C00155
he2thpp[c]	2-(alpha-Hydroxyethyl)thiamine diphosphate;	C14H20N4O8P2S	-2	C05125
hepdp[c]	all-trans-Heptaprenyl diphosphate	C35H57O7P2	-3	C04216
hgbam[c]	Hydrogenobyrinate a,c diamide	C45H59N6O12	-3	C06503
his-L[c]	L-Histidine	C6H9N3O2	0	C00135
hisp[c]	L-Histidinol phosphate	C6H11N3O4P	-1	C01100
histd[c]	L-Histidinol	C6H12N3O	1	C00860
histrna[c]	L-Histidyl-tRNA(His)	C6H8N3OR	1	C02988
hmbil[c]	Hydroxymethylbilane	C40H38N4O17	-8	C01024
hmgcoa[c]	Hydroxymethylglutaryl-CoA	C27H39N7O20P3S	-5	C00356
hom-L[c]	L-Homoserine	C4H9NO3	0	C00263
hpglu[c]	Tetrahydropteroyltri-L-glutamate	C24H34N8O12	0	C04144
hphaccoa[c]	4-Hydroxyphenylacetyl-CoA	C29H38N7O18P3S	-4	C05338
hpyr[c]	Hydroxypyruvate	C3H3O4	-1	C00168
hsfd[c]	heterodisulfide	C13H22N1O10P1S3	-4	C04832
hspmd[c]	sym-Homospermidine	C8H24N3	3	C06366
hxan[c]	Hypoxanthine	C5H4N4O	0	C00262
iasp[c]	Iminoaspartate	C4H4NO4	-1	C05840
ibcoa[c]	Isobutyryl-CoA	C25H38N7O17P3S	-4	C00630
ibtal[c]	Isobutyraldehyde	C4H8O	0	Unassigned
ibtol[c]	Isobutanol	C4H10O	0	C14710
ibtyr[c]	Isobutyrate	C4H7O2	-1	C02632
icit[c]	Isocitrate	C6H5O7	-3	C00311
id3acald[c]	Indole-3-acetaldehyde	C10H9NO	0	C00637
idp[c]	IDP	C10H11N4O11P2	-3	C00104
ihcit-T[c]	threo-isohomocitrate	C7H7O7	-3	C05662
ile-L[c]	L-Isoleucine	C6H13NO2	0	C00407
ile-L[e]	L-Isoleucine	C6H13NO2	0	C00407
iletrna[c]	L-Isoleucyl-tRNA(Ile)	C6H12NOR	1	C03127
imacp[c]	3-(Imidazol-4-yl)-2-oxopropyl phosphate	C6H7N2O5P	-2	C01267
imp[c]	IMP	C10H11N4O8P	-2	C00130
ind3ac[c]	Indole-3-acetate	C10H8NO2	-1	C00954
ind3ac[e]	Indole-3-acetate	C10H8NO2	-1	C00954
indaccoa[c]	S-2-(indol-3-yl)acetyl-CoA	C31H39N8O17P3S	-4	C15489
indole[c]	Indole	C8H7N	0	C00463
indpyr[c]	Indolepyruvate	C11H8NO3	-1	C00331
inost[c]	myo-Inositol	C6H12O6	0	C00137
ins[c]	Inosine	C10H12N4O5	0	C00294
ipdp[c]	Isopentenyl diphosphate	C5H9O7P2	-3	C00129
ipp[c]	isopentyl phosphate	C5H9O4P	-2	Unassigned
itp[c]	ITP	C10H11N4O14P3	-4	C00081
k[c]	potassium	K	1	C00238
k[e]	potassium	K	1	C00238
lac-D[c]	D-Lactate	C3H5O3	-1	C00256
lac-L[c]	L-Lactate	C3H5O3	-1	C00186
lald-L[c]	L-Lactaldehyde	C3H6O2	0	C00424
Lcyst[c]	L-cysteate	C3H6NO5S	-1	C00506
leu-L[c]	L-Leucine	C6H13NO2	0	C00123
leu-L[e]	L-Leucine	C6H13NO2	0	C00123
leutrna[c]	L-Leucyl-tRNA(Leu)	C6H12NOR	1	C02047
lgt-S[c]	(R)-S-Lactoylglutathione	C13H20N3O8S	-1	C03451
lipid_met[c]	Biomass – lipid component		0	Unassigned
lppg[c]	lactyl-(2)-diphospho-(5')-guanosine	C13H16N5O13P2	-3	C19155
lpro[c]	Lipoylprotein	C8H14NOS2R	0	C02051
lys-L[c]	L-Lysine	C6H15N2O2	1	C00047
lys-L[e]	L-Lysine	C6H15N2O2	1	C00047
lystrna[c]	L-Lysine-tRNA (Lys)	C6H14N2OR	2	C01931
m3hdp[c]	methyl-3-hydroxyl diphosphate	C5H11O8P2	-3	Unassigned
m5hbc[c]	Co-Methyl-Co-5-hydroxybenzimidazolylcobamide	C61H87CoN13O15P	0	C04665
mal-L[c]	L-Malate	C4H4O5	-2	C00149
man1p[c]	D-Mannose 1-phosphate	C6H11O9P	-2	C00636
man6p[c]	D-Mannose 6-phosphate	C6H11O9P	-2	C00275
mcom[c]	methylcoenzyme m	C3O3S2H7	-1	C03920
menylh4spt[c]	methenyl-tetrahydrosarcinapterin	C36H48N7O19P1	-2	Unassigned
meoh[c]	Methanol	CH4O1	0	C00132
meoh[e]	Methanol	CH4O1	0	C00132
mercppyr[c]	Mercaptopyruvate	C3H3O3S	-1	C00957
met-L[c]	L-Methionine	C5H11NO2S	0	C00073
methf[c]	5,10-Methenyltetrahydrofolate	C20H20N7O6	-1	C00445
metsox-R-L[c]	L-methionine-R-sulfoxide	C5H11NO3S	0	C15998
mettrna[c]	L-Methionyl-tRNA (Met)	C5H10NOSR	1	C02430
mev-R[c]	(R)-Mevalonate	C6H11O4	-1	C00418
mfr_b[c]	Methanofuran b	C34H44N6O14	-2	Unassigned
mfrbi1[c]	methanofuran intermediate 1	C6H9O13P2	-5	Unassigned
mfrbi2[c]	methanofuran intermediate 2	C6H8O9P	-3	Unassigned
mfrbi3[c]	methanofuran intermediate 3	C6H6O8P	-3	Unassigned
mfrbi4[c]	phosphate ester of dihydrofuran : methanofuran biosynthesis intermediate 4	C6H6O8P	-3	Unassigned
mg2[c]	magnesium	Mg	2	C00305
mg2[e]	magnesium	Mg	2	C00305
mh4spt[c]	N5-methyl-tetrahydrosarcinapterin	C36H51N7O19P1	-3	C18799
mhpglu[c]	5-Methyltetrahydropteroyltri-L-glutamate	C25H36N8O12	0	C04489
mi3p-D[c]	1D-myo-Inositol 3-phosphate	C6H11O9P	-2	C04006
mleneh4spt[c]	N5,N10-methylene-5,6,7,8-tetrahydromethanopterin	C36H49N7O19P1	-3	C18798
mlthf[c]	5,10-Methylenetetrahydrofolate	C20H22N7O6	-1	C00143
mma[c]	Methylamine	C1H6N	1	C00218
mma[e]	Methylamine	C1H6N	1	C00218
mmal[c]	Methylmalonate	C4H4O4	-2	C02170
mmh2mpt[c]	monomethylated 7,8-dihydromethanoterin	C29H39N6O16P	-2	Unassigned
mn2[c]	Mn2+	Mn	2	C00034
mn2[e]	Mn2+	Mn	2	C00034
mobd[c]	Molybdate	MoO4	-2	C06232
mobd[e]	Molybdate	MoO4	-2	C06232
mphen[c]	methanophenazine (oxidized)	C37N2O1H50	0	C11903
mphenh2[c]	methanophenazine (reduced)	C37N2O1H52	0	C11904
msa[c]	Malonate semialdehyde	C3H3O3	-1	C00222
mthgxl[c]	Methylglyoxal	C3H4O2	0	C00546
n2[c]	nitrogen	N2	0	C00697
n2[e]	nitrogen	N2	0	C00697
na1[c]	Sodium	Na	1	C01330
na1[e]	Sodium	Na	1	C01330
nabl[c]	N-epsilon-acetyl-beta-lysine	C8H16N2O3	0	C02727
nac[c]	Nicotinate	C6H4NO2	-1	C00253
nac[e]	Nicotinate	C6H4NO2	-1	C00253
nad[c]	Nicotinamide adenine dinucleotide	C21H26N7O14P2	-1	C00003
nadh[c]	Nicotinamide adenine dinucleotide - reduced	C21H27N7O14P2	-2	C00004
nadp[c]	Nicotinamide adenine dinucleotide phosphate	C21H25N7O17P3	-3	C00006
nadph[c]	Nicotinamide adenine dinucleotide phosphate - reduced	C21H26N7O17P3	-4	C00005
nh4[c]	Ammonium	H4N	1	C01342
nh4[e]	Ammonium	H4N	1	C01342
ni2[c]	nickel	Ni	2	C00291
ni2[e]	nickel	Ni	2	C00291
nicrns[c]	Nicotinate D-ribonucleoside	C11H13NO6	0	C05841
nicrnt[c]	Nicotinate D-ribonucleotide	C11H12NO9P	-2	C01185
nmn[c]	NMN	C11H14N2O8P	-1	C00455
no2[c]	Nitrite	NO2	-1	C00088
o2-[c]	Oxygen radical	O2	-1	Unassigned
o2[c]	O2	O2	0	C00007
oaa[c]	Oxaloacetate	C4H2O5	-2	C00036
octdp[c]	all-trans-Octaprenyl diphosphate	C40H65O7P2	-3	C04146
ohepa[c]	2-oxoheptanedioic acid	C7H8O5	-2	C16588
ohexa[c]	2-oxohexanedioic acid	C6H6O5	-2	C00322
orn[c]	Ornithine	C5H13N2O2	1	C01602
orot[c]	Orotate	C5H3N2O4	-1	C00295
orot5p[c]	Orotidine 5'-phosphate	C10H10N2O11P	-3	C01103
oxa[c]	Oxalate	C2O4	-2	C00209
pac[c]	Phenylacetic acid	C8H7O2	-1	C07086
pac[e]	Phenylacetic acid	C8H7O2	-1	C07086
pan4p[c]	Pantetheine 4'-phosphate	C11H21N2O7PS	-2	C01134
pant-R[c]	(R)-Pantoate	C6H11O4	-1	C00522
pap[c]	Adenosine 3',5'-bisphosphate	C10H11N5O10P2	-4	C00054
paps[c]	3'-Phosphoadenylyl sulfate	C10H11N5O13P2S	-4	C00053
pep[c]	Phosphoenolpyruvate	C3H2O6P	-3	C00074
phaccoa[c]	Phenylacetyl-CoA	C29H38N7O17P3S	-4	C00582
phe-L[c]	L-Phenylalanine	C9H11NO2	0	C00079
pheme[c]	protoheme	C34H30FeN4O4	-2	C00032
phetrna[c]	L-Phenylalanyl-tRNA(Phe)	C9H10NOR	1	C03511
phom[c]	O-Phospho-L-homoserine	C4H8NO6P	-2	C01102
phpyr[c]	Phylloquinone	C9H7O3	-1	C02059
phydp[c]	Phytyl diphosphate	C20H39O7P2	-3	C05427
pi[c]	Phosphate	HO4P	-2	C00009
pi[e]	Phosphate	HO4P	-2	C00009
pmcoa[c]	Pimeloyl-CoA	C28H41N7O19P3S	-5	C01063
pnto-R[c]	(R)-Pantothenate	C9H16NO5	-1	C00864
pnto-R[e]	(R)-Pantothenate	C9H16NO5	-1	C00864
polyacgal[c]	Poly-N-acetylgalactosamine	C8H13NO5	0	Unassigned
polyglcur[c]	Poly-D-glucuronate	C6H7O6	-1	Unassigned
ppa[c]	Propionate (n-C3:0)	C3H5O2	-1	C00163
ppant-R[c]	4-phosphopantoate	C6H10O7P	-3	C18911
ppap[c]	Propanoyl phosphate	C3H5O5P	-2	C02876
ppbng[c]	Porphobilinogen	C10H13N2O4	-1	C00931
ppcoa[c]	Propanoyl-CoA	C24H36N7O17P3S	-4	C00100
pphn[c]	Prephenate	C10H8O6	-2	C00254
ppi[c]	Diphosphate	HO7P2	-3	C00013
pppi[c]	Inorganic triphosphate	HO10P3	-4	C00536
pram[c]	5-Phospho-beta-D-ribosylamine	C5H11NO7P	-1	C03090
pran[c]	N-(5-Phospho-D-ribosyl)anthranilate	C12H13NO9P	-3	C04302
prbamp[c]	1-(5-Phosphoribosyl)-AMP	C15H19N5O14P2	-4	C02741
prbatp[c]	1-(5-Phosphoribosyl)-ATP	C15H19N5O20P4	-6	C02739
prfp[c]	1-(5-Phosphoribosyl)-5-[(5-phosphoribosylamino)methylideneamino]imidazole-4-carboxamide	C15H21N5O15P2	-4	C04896
prlp[c]	5-[(5-phospho-1-deoxyribulos-1-ylamino)methylideneamino]-1-(5-phosphoribosyl)imidazole-4-carboxamide	C15H21N5O15P2	-4	C04916
pro-L[c]	L-Proline	C5H9NO2	0	C00148
pro-L[e]	L-Proline	C5H9NO2	0	C00148
protein_met[c]	Biomass – protein component		0	Unassigned
protrna[c]	L-Prolyl-tRNA(Pro)	C5H8NOR	1	C02702
prpp[c]	5-Phospho-alpha-D-ribose 1-diphosphate	C5H8O14P3	-5	C00119
psd5p[c]	Pseudouridine 5'-phosphate	C9H11N2O9P	-2	C01168
pser-L[c]	O-Phospho-L-serine	C3H6NO6P	-2	C01005
ptrc[c]	Putrescine	C4H14N2	2	C00134
pydx5p[c]	Pyridoxal 5'-phosphate	C8H8NO6P	-2	C00018
pyr-L[c]	L-pyrrolysine	C12H21N3O3	0	C16138
pyr[c]	Pyruvate	C3H3O3	-1	C00022
pyr[e]	Pyruvate	C3H3O3	-1	C00022
pyrtrna[c]	trna(pyr-L)	C12H20N3O2R	1	Unassigned
quln[c]	Quinolinate	C7H3NO4	-2	C03722
r15bp[c]	D-Ribose 1,5-bisphosphate	C5H8O11P2	-4	C01151
r2mmal[c]	D-Citramalate	C5H6O5	-2	C02612
r5hbzi[c]	N1-(alpha-D-ribosyl)-5-hydroxybenzimidazole	C12H14N2O5	0	Unassigned
r5p[c]	alpha-D-Ribose 5-phosphate	C5H9O8P	-2	C03736
rb15bp[c]	D-Ribulose 1,5-bisphosphate	C5H8O11P2	-4	C01182
Rh2cit[c]	(R)-(homo)2citrate	C8H9O7	-3	C16583
Rh3cit[c]	(R)-(homo)3citrate	C9H11O7	-3	C16598
rib-D[c]	D-Ribose	C5H10O5	0	C00121
ribflv[c]	Riboflavin	C17H20N4O6	0	C00255
ribflv[e]	Riboflavin	C17H20N4O6	0	C00255
rna_met[c]	Biomass – RNA component		0	Unassigned
rnam[c]	N-Ribosylnicotinamide	C11H15N2O5	1	C03150
ru5p-D[c]	D-Ribulose 5-phosphate	C5H9O8P	-2	C00199
S2hglut[c]	(S)-2-Hydroxyglutarate	C5H6O5	-2	C03196
scl[c]	sirohydrochlorin	C42H40N4O16	-6	C05778
sec[c]	sulfoethylcysteine	C5H10NO5S2	-1	Unassigned
ser-L[c]	L-Serine	C3H7NO3	0	C00065
sertrna[c]	L-Seryl-tRNA(Ser)	C3H6NO2R	1	C02553
sf430a[c]	15,17-seco-F430-17-acid	C42H47N6NiO14	-5	Unassigned
Shcit[c]	S-homocitrate	C7H7O7	-3	Unassigned
sheme[c]	Siroheme	C42H36FeN4O16	-8	C00748
skm[c]	Shikimate	C7H9O5	-1	C00493
skm5p[c]	Shikimate 5-phosphate	C7H8O8P	-3	C03175
sl26da[c]	N-Succinyl-LL-2,6-diaminoheptanedioate	C11H16N2O7	-2	C04421
sl2a6o[c]	N-Succinyl-2-L-amino-6-oxoheptanedioate	C11H12NO8	-3	C04462
so3[c]	Sulfite	O3S	-2	C00094
so4[c]	Sulfate	O4S	-2	C00059
so4[e]	Sulfate	O4S	-2	C00059
succ[c]	Succinate	C4H4O4	-2	C00042
succoa[c]	Succinyl-CoA	C25H35N7O19P3S	-5	C00091
suchms[c]	O-Succinyl-L-homoserine	C8H12NO6	-1	C01118
sucsal[c]	Succinic semialdehyde	C4H5O3	-1	C00232
thdp[c]	2,3,4,5-Tetrahydrodipicolinate	C7H8NO4	-1	C03972
thf[c]	5,6,7,8-Tetrahydrofolate	C19H22N7O6	-1	C00101
thm[c]	Thiamin	C12H17N4OS	1	C00378
thm[e]	Thiamin	C12H17N4OS	1	C00378
thmmp[c]	Thiamin monophosphate	C12H16N4O4PS	-1	C01081
thmpp[c]	Thiamine diphosphate	C12H16N4O7P2S	-2	C00068
thr-L[c]	L-Threonine	C4H9NO3	0	C00188
thrp[c]	L-Threonine O-3-phosphate	C4H8NO6P	-2	C12147
thrtrna[c]	L-Threonyl-tRNA(Thr)	C4H8NO2R	1	C02992
thym[c]	Thymine	C5H6N2O2	0	C00178
thymd[c]	Thymidine	C10H14N2O5	0	C00214
tih2cit[c]	(-)threo-iso(homo)2citrate	C8H9O7	-3	C16597
tih3cit[c]	(-)threo-iso(homo)3citrate	C9H11O7	-3	Unassigned
tma[c]	trimethylamine	C3H10N	1	C00565
tma[e]	trimethylamine	C3H10N	1	C00565
trace_met[c]	Biomass – trace component		0	Unassigned
trdox[c]	Oxidized thioredoxin	X	0	C00343
trdrd[c]	Reduced thioredoxin	XH2	0	C00342
trnaala[c]	tRNA(Ala)	R	0	C01635
trnaarg[c]	tRNA(Arg)	R	0	C01636
trnaasn[c]	tRNA(Asn)	R	0	C01637
trnaasp[c]	tRNA(Asp)	R	0	C01638
trnacys[c]	tRNA(Cys)	R	0	C01639
trnagln[c]	tRNA(Gln)	R	0	C01640
trnaglu[c]	tRNA (Glu)	R	0	C01641
trnagly[c]	tRNA(Gly)	R	0	C01642
trnahis[c]	tRNA(His)	R	0	C01643
trnaile[c]	tRNA(Ile)	R	0	C01644
trnaleu[c]	tRNA(Leu)	R	0	C01645
trnalys[c]	tRNA(Lys)	R	0	C01646
trnamet[c]	tRNA(Met)	R	0	C01647
trnaphe[c]	tRNA(Phe)	R	0	C01648
trnapro[c]	tRNA(Pro)	R	0	C01649
trnaser[c]	tRNA(Ser)	R	0	C01650
trnathr[c]	tRNA(Thr)	R	0	C01651
trnatrp[c]	tRNA(Trp)	R	0	C01652
trnatyr[c]	tRNA(Tyr)	R	0	C00787
trnaval[c]	tRNA(Val)	R	0	C01653
trp-L[c]	L-Tryptophan	C11H12N2O2	0	C00078
trp-L[e]	L-Tryptophan	C11H12N2O2	0	C00078
trptrna[c]	L-Tryptophanyl-tRNA(Trp)	C11H11N2OR	1	C03512
tsul[c]	Thiosulfate	O3S2	-2	C00320
tym[c]	Tyramine	C8H12NO	1	C00483
tyr-L[c]	L-Tyrosine	C9H11NO3	0	C00082
tyrtrna[c]	L-Tyrosyl-tRNA(Tyr)	C9H10NO2R	1	C02839
uacgam[c]	UDP-N-acetyl-D-glucosamine	C17H25N3O17P2	-2	C00043
udp[c]	UDP	C9H11N2O12P2	-3	C00015
udpacgal[c]	UDP-N-acetyl-D-galactosamine	C17H25N3O17P2	-2	C00203
udpg[c]	UDPglucose	C15H22N2O17P2	-2	C00029
udpgal[c]	UDPgalactose	C15H22N2O17P2	-2	C00052
udpglcur[c]	UDP-D-glucuronate	C15H19N2O18P2	-3	C00167
ump[c]	UMP	C9H11N2O9P	-2	C00105
unknown_cbl1deg[c]	unknown degradation product of cbl1 for adocbl-HBI synthesis	C14H16N2O6P1	-1	Unassigned
unknown_cbl1deg[e]	unknown degradation product of cbl1 for adocbl-HBI synthesis	C14H16N2O6P1	-1	Unassigned
unknown_rbfdeg[c]	unknown riboflavin degradation product	C10H14N2O5	0	Unassigned
unknown_rbfdeg[e]	unknown riboflavin degradation product	C10H14N2O5	0	Unassigned
uppg3[c]	Uroporphyrinogen III	C40H36N4O16	-8	C01051
ura[c]	Uracil	C4H4N2O2	0	C00106
urea[c]	Urea	CH4N2O	0	C00086
uri[c]	Uridine	C9H12N2O6	0	C00299
utp[c]	UTP	C9H11N2O15P3	-4	C00075
val-L[c]	L-Valine	C5H11NO2	0	C00183
val-L[e]	L-Valine	C5H11NO2	0	C00183
valtrna[c]	L-Valyl-tRNA(Val)	C5H10NOR	1	C02554
wo4[c]	Tungstenate	WO4	-2	C20679
wo4[e]	Tungstenate	WO4	-2	C20679
xan[c]	Xanthine	C5H4N4O2	0	C00385
xmp[c]	Xanthosine 5'-phosphate	C10H11N4O9P	-2	C00655
xtp[c]	XTP	C10H11N4O15P3	-4	C00700
xtsn[c]	Xanthosine	C10H12N4O6	0	C01762
zn2[c]	Zinc	Zn	2	C00038
zn2[e]	Zinc	Zn	2	C00038

## Sheet: genes
Loci	Annotation	EC #	Protein abbreviation
MA0006	L-tyrosine decarboxylase	4.1.1.25	Unassigned
MA0010	formylmethanofuran-- tetrahydromethanopterin formyltransferase (ftr) (EC 2.3.1.101)	2.3.1.101	ftr
MA0021
MA0023	zinc ABC transporter substrate-binding protein	Unassigned	znuA
MA0024	zinc ABC transporter ATP-binding protein	3.6.3.-	znuC
MA0025	zinc ABC transporter permease	Unassigned	znuB
MA0031	Pyruvate synthase beta subunit (pyruvate:ferredoxin oxidoreductase subunitsbeta) (EC 1.2.7.1)	1.2.7.1	porB
MA0032	Pyruvate synthase subunit porA (Pyruvate oxidoreductase alpha chain) (EC 1.2.7.1) (porA) | pyruvate synthase subunit alpha	1.2.7.1	porA
MA0033	Pyruvate synthase delta subunit (pyruvate:ferredoxin oxidoreductase subunitsdelta) (EC 1.2.7.1)	1.2.7.1	porD
MA0034	Pyruvate synthase gamma subunit (pyruvate:ferredoxin oxidoreductase subunitsgamma) (EC 1.2.7.1)	1.2.7.1	porG
MA0043	arginyl-tRNA synthetase	6.1.1.19	argS
MA0051	hypothetical protein	6.3.5.4	asnB
MA0053	5-methyltetrahydropteroyltriglutamate/homocysteine S-methyltransferase	2.1.1.14	metE
MA0054	5-methyltetrahydropteroyltriglutamate/homocysteine S-methyltransferase	2.1.1.14	metE
MA0063	ABC transporter ATPase subunit (ssuB)
MA0069	hydrogenase expression/formation protein	2.7.4.16	hypE
MA0072	anaerobic ribonucleoside-triphosphate reductase	1.17.4.2	nrdD
MA0075	myo-inositol-1-phosphate synthase	5.5.1.4	Unassigned
MA0076	Ribose-1,5-bisphosphate isomerase | translation initiation factor IF-2	5.3.1.23	eif2B1
MA0081	polyphosphate kinase	2.7.4.1	ppk
MA0083	exopolyphosphatase	3.6.1.11 | 3.6.1.40	ppx
MA0090	O-phosphoseryl-tRNA(Cys) synthetase (EC 6.1.1.-)	6.1.1.27	pheRS
MA0097	Glycyl-tRNA synthetase (EC6.1.1.14)	6.1.1.14	glyS
MA0104	Stationary-phase survival protein SurE (5'/3'-nucleotidase (EC 3.1.3.5) (EC 3.1.3.6); Exopolyphosphatase (EC 3.6.1.11)) (surE)	3.1.3.5	surE
MA0106	cobyrinic acid a,c-diamide synthase	6.3.5.9 | 6.3.5.11	cbiA1
MA0113	ADP-ribose pyrophosphatase (Nudix hydrolase)
MA0115	phosphatidylserine decarboxylase	4.1.1.65	psd
MA0116	CDP-diacylglycerol--serine O-phosphatidyltransferase	2.7.8.8	pss
MA0118	histidinol-phosphate aminotransferase	2.6.1.9	hisC
MA0119	Acetylornithine/acetyl-lysine aminotransferase (EC 2.6.1.11) (EC 2.6.1.-)	2.6.1.11 | 2.6.1.17	argD
MA0130	Phosphoribosylformylglycinamidine cyclo-ligase (AIRS) (purM) (EC 6.3.3.1)	6.3.3.1	purM
MA0131	aspartate kinase	2.7.2.4	lysC
MA0132	cofactor-independent phosphoglycerate mutase	5.4.2.12	apgM
MA0135	F420-0--gamma-glutamyl ligase	6.3.2.31 | 6.3.2.34	cofE
MA0136	dCMP deaminase (EC 3.5.4.12)	3.5.4.12	comEB
MA0137	dCMP deaminase (EC 3.5.4.12)	3.5.4.12	comEB
MA0143	amine permease
MA0144	monomethylamine methyltransferase	2.1.1.248	mtmB1
MA0145	monomethylamine corrinoid protein (mtmC1)	Unassigned	mtmC1
MA0146	methylcobalamin:coenzyme M methyltransferase	Unassigned	mtbA
MA0150	methylamine methyltransferase corrinoid activation protein
MA0152	pyrrolysine synthesis protein	Unassigned	pylD
MA0153	pyrrolysine synthesis protein	Unassigned	pylC
MA0154	pyrrolysine synthesis protein | biotin synthase	5.4.99.58	bioB
MA0155	Pyrrolysyl-tRNA synthetase (pylS) (EC 6.1.1.-)	6.1.1.26	pylS
MA0166
MA0171	Phenylalanyl-tRNA synthetase subunit alpha (EC 6.1.1.20)	6.1.1.20	pheS
MA0172	Tryptophanyl-tRNA synthetase (EC 6.1.1.2)	6.1.1.2	trpS
MA0194	Alanyl-tRNA synthetase (alaS) (EC 6.1.1.7)	6.1.1.7	alaS
MA0201	Tartrate dehydrogenase/decarboxylase (EC 1.1.1.93) (EC 4.1.1.73) (EC 1.1.1.83) | 3-isopropylmalate dehydrogenase	1.1.1.85	leuB
MA0202	3-Isopropylmalate dehydratase small subunit (3-isopropylmalate isomerase small subunit) and homoaconitase small subunit dual specificity	4.2.1.33 | 4.2.1.35	leuD
MA0206	5-formaminoimidazole-4-carboxamide-1-(beta)-D-ribofuranosyl 5'- monophosphate synthetase (purP) (EC 6.3.4.-)	6.3.4.23	purP
MA0208
MA0216	Archaeal S-adenosylmethionine synthetase (EC 2.5.1.6) (Methionine adenosyltransferase) (AdoMet synthetase)	2.5.1.6	mat
MA0217	ATP phosphoribosyltransferase (hisG) (EC 2.4.2.17)	2.4.2.17	hisG
MA0218	1-(5-phosphoribosyl)-5-((5- phosphoribosylamino)methylideneami no) imidazole-4-carboxamide isomerase (hisA) (EC 5.3.1.16)	5.3.1.16	hisA
MA0219	Imidazoleglycerol-phosphate dehydratase (hisB) (EC 4.2.1.19)	4.2.1.19	hisB
MA0236
MA0239	acetyltransferase (GNAT) family protein	2.3.1.1	argA
MA0241	Phosphoglucomutase/Phosphomanno mutase	5.4.2.8 | 5.4.2.2	pmm-pgm
MA0249	citrate (si)-synthase	2.3.3.1	CS
MA0250	aconitate hydratase	4.2.1.3	ACO
MA0255	4-methyl-5-(beta-hydroxyethyl)thiazole monophosphate synthesis protein ThiF	Unassigned	MOCS3
MA0261	Thiamine biosynthesis protein thiC (thiC)	4.1.99.17	thiC
MA0263	L-fuculose phosphate aldolase	4.1.2.17	fucA
MA0264	CDP-alcohol phosphatidyltransferase	2.7.8.5	Unassigned
MA0269	Tetrahydromethanopterin S- methyltransferase subunit H (mtrH) (EC 2.1.1.86)	2.1.1.86	mtrH
MA0270	Tetrahydromethanopterin S- methyltransferase subunit G (EC 2.1.1.86)	2.1.1.86	mtrG
MA0271	Tetrahydromethanopterin S- methyltransferase subunit F (EC 2.1.1.86)	2.1.1.86	mtrF
MA0272	Tetrahydromethanopterin S- methyltransferase subunit A (mtrA) (EC 2.1.1.86)	2.1.1.86	mtrA
MA0273	tetrahydromethanopterin S-methyltransferase subunit B	2.1.1.86	mtrB
MA0274	Tetrahydromethanopterin S- methyltransferase subunit C (mtrC) (EC 2.1.1.86)	2.1.1.86	mtrC
MA0275	Tetrahydromethanopterin S- methyltransferase subunit D (mtrD) (EC 2.1.1.86)	2.1.1.86	mtrD
MA0276	Tetrahydromethanopterin S- methyltransferase subunit E (mtrE) (EC 2.1.1.86)	2.1.1.86	mtrE
MA0279	sodium/solute symporter
MA0280	molybdate ABC transporter periplasmic substrate-binding protein	Unassigned	wtpA
MA0281	sulfate/molybdate ABC transporter permease	Unassigned	wtpB
MA0282	sulfate/molybdate ABC transporter ATP-binding protein	3.6.3.- | 3.6.3.55	wtpC
MA0298
MA0299
MA0300
MA0301
MA0302
MA0304	formylmethanofuran dehydrogenase subunit E	1.2.99.5	fmdE
MA0305	formylmethanofuran dehydrogenase subunit F	Unassigned	fmdF
MA0306	Molybdenum formylmethanofuran dehydrogenase subunit A (fmdA) (EC 1.2.99.5)	1.2.99.5	fmdA
MA0307	formylmethanofuran dehydrogenase subunit C	1.2.99.5	fmdC
MA0308	Molybdenum formylmethanofuran dehydrogenase subunit D (fmdD) (EC 1.2.99.5)	1.2.99.5	fmdD
MA0309	Molybdenum formylmethanofuran dehydrogenase subunit B (fmdB) (EC 1.2.99.5)	1.2.99.5	fmdB
MA0316	phosphoribosylglycinamide formyltransferase	2.1.2.2	purN
MA0322	nicotinate-nucleotide pyrophosphorylase	2.4.2.19	nadC
MA0323	molybdenum ABC transporter ATP-binding protein	3.6.3.29	modC
MA0324	molybdenum ABC transporter permease	Unassigned	modB
MA0325	molybdenum ABC transporter substrate-binding protein	Unassigned	modA
MA0339
MA0346	protoporphyrin IX magnesium chelatase	6.6.1.2	cobN
MA0348
MA0372	uridylate kinase	2.7.4.22	pyrH
MA0381	formylmethanofuran dehydrogenase subunit E	1.2.99.5	fwdE
MA0383
MA0384	cobaltochelatase subunit CobN	6.6.1.2	cobN
MA0385	magnesium/cobalt chelatase-domain containing protein	6.6.1.2	cobN
MA0386
MA0393	cobalt ABC transporter permease	Unassigned	cbiQ
MA0394	cobalt ABC transporter ATP-binding protein	Unassigned	cbiO
MA0403	zinc-binding alcohol dehydrogenase	1.1.1.2	AKR1A1
MA0409	4-carboxymuconolactone decarboxylase	4.1.1.44	pcaC
MA0417	formaldehyde dehydrogenase	1.2.1.46	fdh
MA0422
MA0428
MA0430	aspartate-semialdehyde dehydrogenase	1.2.1.11	asd
MA0439	2-amino-3,7-dideoxy-D-threo-hept-6- ulosonate synthase CL2 | fructose-bisphosphate aldolase	4.1.2.13 | 2.2.1.10	Unassigned
MA0440	Deoxyuridine 5'-triphosphate nucleotidohydrolase (dUTPase) (EC 3.6.1.23)	3.6.1.23	dcd
MA0451	beta-phosphoglucomutase	5.4.2.6	pgmB
MA0455	methanol corrinoid protein (mtaB) | methanol-5-hydroxybenzimidazolylcobamide co-methyltransferase	2.1.1.90	mtaB1
MA0456	methanol corrinoid protein (mtaC) | methanol-5-hydroxybenzimidazolylcobamide co-methyltransferase	Unassigned	mtaC1
MA0520	cobalt-precorrin-6Y C(5)-methyltransferase	2.1.1.289	cbiE
MA0521	cobalt-precorrin-6A synthase	2.1.1.195	cbiD
MA0525
MA0526
MA0527	dimethylamine corrinoid protein (mtbC)	Unassigned	mtbC
MA0528	Trimethylamine methyltransferase (mttB) (EC 2.1.1.-)	2.1.1.250	mttB
MA0529	trimethylamine corrinoid protein	Unassigned	mttC
MA0530	DUF6-domain membrane protein
MA0532	dimethylamine methyltransferase	2.1.1.249	mtbB
MA0534	Lysyl-tRNA synthetase (EC 6.1.1.6)	6.1.1.6	lysK
MA0541	Imidazoleglycerol-phosphate synthase subunit hisF (cyclase subunit) (EC 4.1.3.-)	4.1.3.-	hisF
MA0547	winged helix-turn-helix domain-containing protein/riboflavin kinase	2.7.1.161	rfk
MA0548	3,4-dihydroxy-2-butanone 4-phosphate synthase	4.1.99.12	ribB
MA0549
MA0550	Chorismate synthase (aroC) (EC 4.2.3.5)	4.2.3.5	aroC
MA0576	uroporphyrin-III C-methyltransferase	1.3.1.76 | 4.99.1.4	cysG
MA0577	glutamyl-tRNA reductase	1.2.1.70	hemA
MA0578	Delta-aminolevulinic acid dehydratase (Porphobilinogen synthase) (ALAD) (ALADH) (hemB) (EC 4.2.1.24)	4.2.1.24	hemB
MA0581	Glutamate-1-semialdehyde 2,1- aminomutase (hemL) (EC 5.4.3.8)	5.4.3.8	hemL
MA0582	porphobilinogen deaminase	2.5.1.61	hemC
MA0583	Dihydroorotate dehydrogenase, catalytic subunit (Dihydroorotate oxidase) (pyrD) (EC 1.3.3.1)	1.3.1.14	pyrD
MA0584	dihydroorotate dehydrogenase electron transfer subunit	Unassigned	pyrDII
MA0587	Glutamyl-tRNA synthetase (EC 6.1.1.17)	6.1.1.17	gltX
MA0591
MA0592	D-3-phosphoglycerate dehydrogenase (serA) (PGDH) (EC 1.1.1.95)	1.1.1.95	serA
MA0594	indolepyruvate decarboxylase	4.1.1.74	ipdC
MA0601
MA0602	mevalonate kinase	2.7.1.36	mvk
MA0603	amino acid kinase	2.7.4.26	ipk
MA0604	Isopentenyl-diphosphate delta- isomerase (EC 5.3.3.2)	5.3.3.2	idi
MA0606	Bifunctional short chain isoprenyl diphosphate synthase (Includes: Farnesyl pyrophosphate synthetase (EC 2.5.1.1) (FPP synthetase) (Dimethylallyltranstransferase); Geranyltranstransferase (EC 2.5.1.10)) (idsA)	2.5.1.1 | 2.5.1.10 | 2.5.1.29	idsA
MA0608	Pyruvate phosphate dikinase EC 2.7.9.1	2.7.9.1	ppdK
MA0614	3-hydroxyisobutyrate dehydrogenase	1.1.1.31	Unassigned
MA0636	aspartate aminotransferase	2.6.1.1	aspC
MA0642
MA0658
MA0659
MA0660
MA0661
MA0662
MA0663	Electron transport complex protein rnfA (Nitrogen fixation protein rnfA )
MA0664	electron transport complex rnfB-like protein (Nitrogen fixation protein rnfB)
MA0665
MA0671	formylmethanofuran dehydrogenase subunit G	Unassigned	fwdG
MA0674	pyruvate carboxylase subunit B (EC 6.4.1.1) (pycB)	6.4.1.1	pycB
MA0675	pyruvate carboxylase subunit A (EC 6.4.1.1) (pycA)	6.4.1.1	pycA
MA0676	biotin operon repressor/biotin-pyruvate carboxylase ligase	6.3.4.15	bpl
MA0687	heterodisulfide reductase subunit E	1.8.98.1	hdrE
MA0688	CoB-CoM heterodisulfide reductase subunit D (EC 1.8.98.1) (hdrD)	1.8.98.1	hdrD
MA0697
MA0698
MA0705	aldehyde dehydrogenase	1.2.1.16 | 1.2.1.79 | 1.2.1.20	gabD
MA0713
MA0714	LPPG:FO 2-phospho-L-lactate transferase	2.7.8.28	cofD
MA0717	adenine phosphoribosyltransferase	2.4.2.7	hpt
MA0726	Orn/DAP/Arg decarboxylase family / TabA-like | diaminopimelate decarboxylase	4.1.1.20	lysA
MA0749	cysteinyl-tRNA synthetase	6.1.1.16	cysS
MA0760	lysyl-tRNA synthetase	6.1.1.6	lysS
MA0779	methylcobalamin:coenzyme M methyltransferase	Unassigned	cmtM
MA0792	arginine deiminase	3.5.3.6	arcA
MA0798
MA0815	Tyrosyl-tRNA synthetase (EC 6.1.1.1)	6.1.1.1	tyrS
MA0819	malate dehydrogenase	1.1.1.37	mdh
MA0821	hypothetical protein	5.3.1.9	pgi1
MA0832	formylmethanofuran dehydrogenase subunit C	1.2.99.5	fwdC
MA0833	formylmethanofuran dehydrogenase subunit A	1.2.99.5	fwdA
MA0834	formylmethanofuran dehydrogenase subunit B	1.2.99.5	fwdB
MA0835	formylmethanofuran dehydrogenase subunit D	1.2.99.5	fwuD
MA0844
MA0847	methyltransferase	4.1.1.37	mtbA
MA0849	putative methylamine methyltransferase corrinoid activation protein
MA0859
MA0869	ABC transporter permease	Unassigned	cbiQ
MA0872	cobaltochelatase subunit CobN	6.6.1.2	cobN
MA0878
MA0879
MA0880
MA0881
MA0882	cobaltochelatase subunit CobN	6.6.1.2	cobN
MA0883
MA0887	Phosphate import ABC transporter, phosphate binding protein (pstS)	Unassigned	pstS
MA0888	Phosphate import ABC transporter permease protein (pstC)	Unassigned	pstC
MA0889	Phosphate import ABC transporter permease protein (pstA)	Unassigned	pstA
MA0890	CBS (Cystathionine-beta-synthase) and DUF293 domains-containing protein | phosphate ABC transporter ATP-binding protein	3.6.3.27	pstB
MA0892	dihydroorotase	3.5.2.3	pyrC
MA0905
MA0908	Phosphoribosyl-AMP cyclohydrolase (hisI) (EC 3.5.4.19)	3.5.4.19	hisI
MA0913	(EC 2.4.2.-) | imidazole glycerol phosphate synthase subunit HisH	2.4.2.-	hisH
MA0919	orotate phosphoribosyltransferase-like protein	2.4.2.10	pyrE
MA0925
MA0929	DUF6-domain membrane protein
MA0931	trimethylamine corrinoid protein	Unassigned	mttC
MA0932	Trimethylamine methyltransferase (mttB) (EC 2.1.1.-)	2.1.1.250	mttB
MA0933	dimethylamine methyltransferase	2.1.1.249	mtbB
MA0934	dimethylamine corrinoid protein (mtbC)	Unassigned	mtbC
MA0938
MA0939	cobalamin (5-phosphate) synthase	2.7.8.26	cobS
MA0940	alpha-ribazole-phosphate phosphatase (cobZ) (EC 3.1.3.73)
MA0941	cobalamin biosynthesis protein	6.3.1.10	cobD
MA0942	histidinol-phosphate aminotransferase	2.6.1.9	hisC
MA0943	histidyl-tRNA synthetase	6.1.1.21	hisS
MA0950	ferric enterobactin transport ATP-binding protein	3.6.3.34	ABC.FEV.A
MA0951	Iron complex/Vitamin B12 ABC transporter permease protein | hemin permease	Unassigned	hemU
MA0952	iron transport periplasmic binding protein	Unassigned	ABC.FEV.S
MA0955	nicotinate-nucleotide pyrophosphorylase	2.4.2.19	nadC
MA0956	6-pyruvoyl tetrahydrobiopterin synthase	4.2.3.12 | 4.1.2.50	ptpS
MA0958	L-aspartate dehydrogenase	1.4.1.21	nadX
MA0959	quinolinate synthetase	2.5.1.72	nadA
MA0961	prenyltransferase	2.5.1.42	ubiA
MA0962	S-adenosylmethionine synthetase	2.5.1.6	mat
MA0969	Orotidine 5'-phosphate decarboxylase (OMP decarboxylase) (PyrF) (EC 4.1.1.23)	4.1.1.23	pyrF
MA0972	catalase/peroxidase	1.11.1.21	katG
MA0990
MA1001	fumarate hydratase	4.2.1.2	fumC
MA1011	Acetyl-CoA decarbonylase/synthase complex subunit gamma (EC 2.1.1.-)	2.1.1.245	cdhE
MA1012	Acetyl-CoA decarbonylase/synthase complex subunit delta	2.1.1.245	cdhD
MA1013	carbon monoxide dehydrogenase/acetyl-CoA synthase complex, nickel-inserting subunit
MA1014	Acetyl-CoA decarbonylase/synthase complex subunit beta (EC 2.3.1.-)	2.3.1.-	cdhC
MA1015	acetyl-CoA decarbonylase/synthase complex subunit epsilon	Unassigned	cdhB
MA1016	Acetyl-CoA decarbonylase/synthase complex subunit alpha 2 (EC 1.2.99.2)	1.2.7.4	cdhA
MA1018	glyceraldehyde-3-phosphate dehydrogenase	1.2.1.59	gap
MA1019	glutathione reductase (NADPH)	1.8.1.7	GSR
MA1022	Protein containing N-terminal Pyruvate flavodoxin/ferredoxin oxidoreductase region, C-terminal TPP-binding region and ferredoxin domain
MA1023
MA1030	NAD synthetase	6.3.1.5	nadE
MA1096	adenylate kinase	2.7.4.3	adk
MA1104	cytidylate kinase	2.7.4.14	cmk
MA1105
MA1117
MA1120	ABC transporter, ATPase subunit
MA1128	ABC transporter substrate-binding protein	Unassigned	ABC.FEV.S
MA1131	iron ABC transporter permease	Unassigned	ABC.FEV.P
MA1132	iron ABC transporter ATP-binding protein	3.6.3.34	ABC.FEV.A
MA1151
MA1152	Fructose 1-6-bisphosphatase | fructose 1,6-bisphosphatase II	3.1.3.11	glpX
MA1167	Ribose-phosphate pyrophosphokinase (RPPK) (Phosphoribosyl pyrophosphate synthetase) (PRPP synthetase) (EC 2.7.6.1)	2.7.6.1	prs
MA1173	GDP-mannose 4,6-dehydratase	4.2.1.47	gmd
MA1174	GDP-mannose 4,6-dehydratase	4.2.1.47	gmd
MA1185	UDP-galactose-4-epimerase | UDP-glucose 4-epimerase	5.1.3.2	galE
MA1190
MA1198	iron ABC transporter ATP-binding protein	3.6.3.34	ABC.FEV.A
MA1199	iron ABC transporter permease	Unassigned	ABC.FEV.P
MA1205	nitrogenase reductase	1.18.6.1	nifH
MA1208	nitrogenase subunit K	1.18.6.1	anfK
MA1209	nitrogenase subunit delta	1.18.6.1	anfG
MA1210	nitrogenase subunit D	1.18.6.1	anfD
MA1211
MA1212
MA1213	nitrogenase reductase	1.18.6.1	nifH
MA1214
MA1215
MA1216	nitrogenase subunit alpha	1.18.6.1	vnfD
MA1217	nitrogenase subunit delta	1.18.6.1	vnfG
MA1218	nitrogenase subunit beta	1.18.6.1	vnfK
MA1219
MA1220
MA1223	3-Isopropylmalate dehydratase small subunit (3-isopropylmalate isomerase small subunit) and homoaconitase small subunit - dual specificity	4.2.1.114	leuC
MA1225	homocitrate synthase	2.3.3.14	nifV
MA1226	homocitrate synthase	2.3.3.14	nifV
MA1230	iron(III) ABC transporter substrate-binding protein	Unassigned	ABC.FEV.S
MA1231	iron(III) ABC transporter substrate-binding protein	Unassigned	ABC.FEV.S
MA1232	iron(III) ABC transporter substrate-binding protein	Unassigned	ABC.FEV.S
MA1233	iron(III) ABC transporter ATP-binding protein	3.6.3.34	ABC.FEV.A
MA1234	iron(III) ABC transporter permease	Unassigned	ABC.FEV.P
MA1235	molybdate ABC transporter ATP-binding protein	3.6.3.29	modC
MA1236	molybdate ABC transporter permease	Unassigned	modB
MA1237	molybdenum ABC transporter, molybdate-binding protein (modA)	Unassigned	modA
MA1241	Molybdenum formylmethanofuran dehydrogenase subunit B (fmdB) (EC 1.2.99.5)	1.2.99.5	fmdB
MA1244
MA1245
MA1246
MA1247
MA1249
MA1250
MA1275	Adenosylhomocysteinase (ahcY) (EC 3.3.1.1) | S-adenosyl-L-homocysteine hydrolase	3.3.1.1	ahcY2
MA1278	hypothetical protein	6.3.2.36	Unassigned
MA1280	bifunctional phosphopantothenoylcysteine decarboxylase/phosphopantothenate synthase	4.1.1.36 | 6.3.2.5	dfp
MA1309	carbon-monoxide dehydrogenase, catalytic subunit	1.2.99.2 | 1.2.7.4	cooS
MA1316
MA1317	glutamyl-tRNA(Gln) amidotransferase subunit D	6.3.5.7	ansA
MA1318	Argininosuccinate lyase (EC 4.3.2.1) (Arginosuccinase)	4.3.2.1	argH
MA1334
MA1342
MA1354	acetolactate synthase	2.2.1.6	Unassigned
MA1355	aldehyde dehydrogenase	1.2.1.16 | 1.2.1.79 | 1.2.1.20	gabD
MA1363	HAD-superfamily hydrolase
MA1368	thioredoxin reductase	1.8.1.9	trxB
MA1370	diphthine synthase (EC 2.1.1.98)
MA1373	PfkB family carbohydrate kinase	2.7.1.15	rbsK
MA1376	Phosphoribosylaminoimidazole carboxylase catalytic subunit (AIR carboxylase) (purE) (EC 4.1.1.21)	5.4.99.18	purE
MA1377	chorismate mutase	5.4.99.5	pheA1
MA1378	shikimate kinase	2.7.1.71	aroL
MA1384	6-phospho-3-hexuloisomerase	5.3.1.27	hxlB
MA1385	Aspartate aminotransferase (EC 2.6.1.1)	2.6.1.1	aspB
MA1392	phosphoribosyl-ATP pyrophosphatase	3.6.1.31	hisE
MA1393	Homoaconitase large subunit (EC 4.2.1.36) (homoaconitate hydratase) (hacA) | 3-isopropylmalate dehydratase large subunit	4.2.1.33 | 4.2.1.35	leuC
MA1409	5'-methylthioadenosine phosphorylase	2.4.2.28	Unassigned
MA1417
MA1418	hypothetical protein	3.6.3.-	ecfA1
MA1419	cobalt transport protein	Unassigned	ecfT
MA1431
MA1436
MA1437
MA1439	NAD+ pyrophosphatase	3.6.1.22	Unassigned
MA1466	thiazole biosynthesis protein	Unassigned	thiI
MA1481
MA1483
MA1484	Oxidoreductase with FAD binding domain | geranylgeranyl reductase	1.3.1.101 | 1.3.99.34	GGR
MA1488	hypothetical protein	2.7.7.68	cofC
MA1489	FO synthase subunit 2	2.5.1.77	cofG
MA1490	FO synthase subunit 2	2.5.1.77	cofG
MA1491	FO synthase subunit 1	2.5.1.77	cofG
MA1494
MA1495	F(420)H(2) dehydrogenase subunit FpoA	1.6.5.3	fpoA
MA1496	F(420)H(2) dehydrogenase subunit FpoB	1.6.5.3	fpoB
MA1497	F(420)H(2) dehydrogenase subunit C	1.6.5.3	fpoC
MA1498	F(420)H(2) dehydrogenase subunit FpoD	1.6.5.3	fpoD
MA1499	F(420)H(2) dehydrogenase subunit FpoH	1.6.5.3	fpoH
MA1500	F(420)H(2) dehydrogenase subunit FpoI	1.6.5.3	fpoI
MA1501	NADH dehydrogenase subunit J	1.6.5.3	fpoJ
MA1502	F(420)H(2) dehydrogenase subunit FpoJ	1.6.5.3	fpoJ
MA1503	F(420)H(2) dehydrogenase subunit FpoK	1.6.5.3	fpoK
MA1504	F(420)H(2) dehydrogenase subunit FpoL	1.6.5.3	fpoL
MA1505	F(420)H(2) dehydrogenase subunit FpoM	1.6.5.3	fpoM
MA1506	F(420)H(2) dehydrogenase subunit FpoN	1.6.5.3	fpoN
MA1507
MA1509
MA1524	Nucleoside diphosphate kinase (EC 2.7.4.6)	2.7.4.6	ndk
MA1566	glutamine amidotransferase subunit PdxT	4.3.3.6	pyrOB
MA1567	Pyridoxal 5'-phosphate (Vitamin B6) synthase, lyase subunit pdxS	4.3.3.6	pyrOA
MA1569
MA1574
MA1605	membrane alanine aminopeptidase	3.4.11.2	pepN
MA1610	threonine synthase	4.2.3.1	thrC
MA1611	Leucyl-tRNA synthetase (EC 6.1.1.4)	6.1.1.4	leuS
MA1615	methanol-specific methylcobalamin:CoM methyltransferase (mtaA)	Unassigned	cmtM
MA1616	methanol-5- hydroxybenzimidazolylcobamide co- methyltransferase (mtaB3) (EC 2.1.1.90)	2.1.1.90	mtaB3
MA1617	corrinoid-containing methyl-accepting protein (mtaC3) | methanol-5-hydroxybenzimidazolylcobamide co-methyltransferase, isozyme 3	Unassigned	mtaC3
MA1623	hypothetical protein	3.5.1.90	cbiZ
MA1631
MA1632
MA1633	nitrogenase (iron protein)	1.18.6.1	nifH
MA1636
MA1652	dihydrolipoamide dehydrogenase	1.8.1.4	DLD
MA1665	ribonucleotide reductase	1.17.4.1	nrd
MA1672	Enolase (2-phosphoglycerate dehydratase) (EC 4.2.1.11) | phosphopyruvate hydratase	4.2.1.11	eno
MA1678	Plasma-membrane proton-efflux P- type ATPase (EC 3.6.3.6)	3.6.3.6	Unassigned
MA1683	ribose-5-phosphate isomerase A	5.3.1.6	rpiA
MA1684	Aspartyl-tRNA synthetase (EC 6.1.1.12)	6.1.1.12	aspC
MA1687
MA1710	methenyltetrahydromethanopterin cyclohydrolase (mch) (EC 3.5.4.27) | N(5),N(10)-methenyltetrahydromethanopterin cyclohydrolase	3.5.4.27	mch
MA1712	Aminotransferase class I/II (EC 2.6.1.-) | LL-diaminopimelate aminotransferase	2.6.1.83	Unassigned
MA1714	aldehyde ferredoxin oxidoreductase	1.2.7.5	aor
MA1721
MA1725	Phenylacetate-coenzyme A ligase (EC 6.2.1.30)	6.2.1.30	paaK
MA1726	Indolepyruvate ferredoxin oxidoreductase subunit beta (iorB)
MA1727	Protein containing N-terminal Pyruvate flavodoxin/ferredoxin oxidoreductase region, C-terminal TPP-binding region and ferredoxin domain
MA1735	malate dehydrogenase	1.1.1.38	Unassigned
MA1747	cobalt ABC transporter ATP-binding protein	3.6.3.-	ecfA1
MA1748	cobalt ABC transporter permease	Unassigned	cbiQ
MA1790	Thiamine biosynthesis protein thiC (thiC)	4.1.99.17	thiC
MA1801
MA1802	Dihydroxyacid dehydratase, EC 4.2.1.9	4.2.1.9	ilvD
MA1804	putative methyltransferase	2.1.1.86	mtxH
MA1805	methyltransferase	2.1.1.86	mtxA
MA1815
MA1817	riboflavin synthase	2.5.1.9	ribC
MA1818	6,7-dimethyl-8-ribityllumazine synthase (ribH) (EC 2.5.1.9)	2.5.1.78	ribH
MA1819	Aspartate aminotransferase (EC 2.6.1.1)	2.6.1.1	aspB
MA1820	glycerol-3-phosphate cytidyltransferase	Unassigned	taqD
MA1824
MA1831	di-trans-poly-cis-decaprenylcistransferase	2.5.1.31	uppS
MA1840	fructokinase	2.7.1.4	Unassigned
MA1847	iron(III) ABC transporter permease	Unassigned	hemU
MA1850	iron(III) ABC transporter substrate-binding protein	Unassigned	ABC.FEV.S
MA1855
MA1874	phosphorylase	2.4.1.1	malP
MA1901
MA1909	hypothetical protein	5.1.3.13	rfbC
MA1919	adenylosuccinate synthetase	6.3.4.4	purA
MA1946
MA1949	glutamate decarboxylase	4.1.1.15	Unassigned
MA1956	Phenylalanyl-tRNA synthetase subunitsbeta (EC 6.1.1.20)	6.1.1.20	pheT
MA1958	acetolactate synthase	2.2.1.6	Unassigned
MA1962
MA1963	phosphoribosylformylglycinamidine synthase I (FGAM synthase I) (purQ) (EC 6.3.5.3)	6.3.5.3	purL
MA1964	phosphoribosylformylglycinamidine synthetase PurS	6.3.5.3	purL
MA1966	asparagine synthase	6.3.5.4	asn
MA1982
MA1999
MA2000	glycogen debranching protein	3.2.1.-	treX
MA2008	potassium-dependent sodium- calcium exchanger
MA2010
MA2014
MA2032
MA2034
MA2076
MA2084	cob(I)alamin adenosyltransferase	2.5.1.17	Unassigned
MA2108
MA2110	ABC transporter, ATPase subunit
MA2142	6.3.4.5) (Citrulline-aspartate ligase) | argininosuccinate synthase	6.3.4.5	argG
MA2143	Carbamoyl phosphate synthase large subunit (carB) (EC 6.3.5.5)	6.3.5.5	carB
MA2144	Carbamoyl phosphate synthase small subunit (carA) (EC 6.3.5.5)	6.3.5.5	carA
MA2145	ATP-binding protein opuAA (EC 3.6.3.32) | glycine betaine/L-proline ABC transporter ATP-binding protein	3.6.3.32	proV
MA2146	Glycine betaine ABC transporter permease protein opuAB | glycine betaine/L-proline ABC transporter permease	Unassigned	proW
MA2147	Glycine betaine ABC transporter substrate binding protein opuAC | glycine betaine/L-proline ABC transporter substrate-binding protein	Unassigned	proX
MA2148	Fe(III) dicitrate ABC transporter permease	Unassigned	fecC
MA2149	Fe(III) dicitrate ABC transporter permease	Unassigned	fecD
MA2150	Fe(III) dicitrate ABC transporter ATP-binding protein	3.6.3.34	fecE
MA2153	periplasmic binding protein	Unassigned	ABC.FEV.S
MA2156
MA2163	methylcobalamin:coenzyme M methyltransferase	Unassigned	cmtM
MA2183	Glucose-1-phosphate thymidylyltransferase (dTDP- glucose synthase) (EC:2.7.7.24)	2.7.7.24	rbfA
MA2186	dTDP-glucose 4,6-dehydratase	4.2.1.46	Unassigned
MA2209
MA2244	coenzyme A ligase	6.2.1.30	paaK
MA2253	Myo-inositol-1-phosphate synthase (EC 5.5.1.4)	5.5.1.4	Unassigned
MA2275	ABC transporter, ATPase subunit
MA2280	molybdate-binding protein (modA) | molybdenum ABC transporter substrate-binding protein	Unassigned	modA
MA2281	molybdenum ABC transporter permease	Unassigned	modB
MA2282	molydbenum ABC transporter ATP-binding protein	3.6.3.29	modC
MA2291
MA2292
MA2300	5-oxoprolinase	3.5.2.9	oplAH
MA2304	phosphoserine aminotransferase	2.6.1.52	serC
MA2310	adenine deaminase	3.5.4.2	adeC
MA2341
MA2351	exopolyphosphatase	3.6.1.11 | 3.6.1.40	ppx
MA2381
MA2400	phosphoglycerate mutase	5.4.2.11	gpmA
MA2407	pyruvate:ferredoxin oxidoreductase subunit beta (EC 1.2.7.1)	1.2.7.1	porB
MA2422
MA2424	dimethylamine corrinoid protein (mtbC)	Unassigned	mtbC
MA2425	dimethylamine methyltransferase	2.1.1.249	mtbB
MA2431	Isoleucyl-tRNA synthetase (EC 6.1.1.5)	6.1.1.5	ileS
MA2433	H(+)-transporting ATP synthase	Unassigned	ATPF1G
MA2434	ATP synthase F0F1 subunit alpha	3.6.3.14	ATPF1A
MA2435	H(+)-transporting ATP synthase subunit B	Unassigned	ATPF0B
MA2436	ATP synthase F0F1 subunit C	Unassigned	ATPF0C
MA2437	ATP synthase F0F1 subunit A	Unassigned	ATPF0A
MA2438
MA2439
MA2440	ATP synthase F0F1 subunit epsilon	Unassigned	ATPF1E
MA2441	ATP synthase F0F1 subunit beta	3.6.3.14	ATPF1B
MA2448
MA2458	phosphoenolpyruvate synthase	2.7.9.2	ppsA
MA2469
MA2474
MA2478
MA2479
MA2497	fumarate hydratase	4.2.1.2	fumA
MA2498	Tartrate dehydratase / Fumarate hydratase subunitsbeta	4.2.1.2	fumB
MA2501
MA2520	orotate phosphoribosyltransferase-like protein	2.4.2.10	pyrE
MA2532	methionine gamma-lyase	4.4.1.11	mgl
MA2533	Nicotinate phosphoribosyltransferase (pncB) (EC 2.4.2.11)	6.3.4.21	pncB
MA2536
MA2559	hypothetical protein	3.5.4.1	codA
MA2572	homoserine dehydrogenase	1.1.1.3	Unassigned
MA2628	Hypothetical protein
MA2630	alcohol dehydrogenase	1.1.1.1	adh
MA2649
MA2653	aminoacyl-histidine dipeptidase	3.4.13.-	pepD
MA2665	Phosphoglucomutase/Phosphom annomutase	5.4.2.8 | 5.4.2.2	pmm
MA2666	aldolase	4.1.2.13 | 2.2.1.11	Unassigned
MA2667	Phosphoenolpyruvate synthase, PEP synthase	2.7.9.2	ppsA
MA2669	phosphoglycerate kinase	2.7.2.3	pgk
MA2671	phosphoglyceromutase	5.4.2.12	yibO
MA2676	inorganic pyrophosphatase	3.6.1.1	ppa
MA2690	phosphoenolpyruvate carboxylase	4.1.1.31	ppc
MA2696
MA2714	homoserine O-acetyltransferase	2.3.1.31	metA
MA2715	O-acetylhomoserine aminocarboxypropyltransferase (cysD) (EC 2.5.1.49)	2.5.1.49	metY
MA2716	quinolinate synthetase	2.5.1.72	nadA
MA2717
MA2718	cysteine desulfurase	2.8.1.7	iscS
MA2720	cysteine synthase	2.5.1.47	cysK
MA2721	hypothetical protein	2.3.1.30	cysE
MA2722	thiamine-phosphate pyrophosphorylase	2.5.1.3	thiE
MA2723	hydroxyethylthiazole kinase	2.7.1.50	thiM
MA2728	ornithine decarboxylase	4.1.1.17	Unassigned
MA2756
MA2772	iron(III) ABC transporter substrate-binding protein	Unassigned	ABC.FEV.S
MA2776	iron(III) ABC transporter ATP-binding protein	3.6.3.34	ABC.FEV.A
MA2817
MA2833	H(+)-transporting ATPase	3.6.3.6	Unassigned
MA2837	Sodium/alanine symporter
MA2851	synthetase
MA2859	acetylornithine aminotransferase	2.6.1.19	argD
MA2860	aldehyde dehydrogenase	1.2.1.3	aldH
MA2862	glutamyl-tRNA (Gln) amidotransferase subunit E (EC 6.3.5.7)	6.3.5.7	gatE
MA2867	4Fe-4S ferredoxin, iron-sulfur binding domain protein	Unassigned	fwdF
MA2868	heterodisulfide reductase subunit A/methylviologen reducing hydrogenase subunit delta	1.8.98.1	hdrA
MA2877	tungsten formylmethanofuran dehydrogenase subunit G	Unassigned	fwdG
MA2878	formylmethanofuran dehydrogenase subunit B	1.2.99.5	fwdB
MA2879	formylmethanofuran dehydrogenase	1.2.99.5	fwdD
MA2894	hypothetical protein	1.8.4.8	cysH
MA2896	Threonyl-tRNA synthetase (EC 6.1.1.3)	6.1.1.3	thrS
MA2909	subunit gamma-like N-terminal region and pyruvate synthase subunit gamma-like C-terminal region | 2-oxoisovalerate ferredoxin oxidoreductase subunit alpha	1.2.7.7	vorA
MA2910	Pyruvate flavodoxin/ferredoxin oxidoreductase-like protein | 2-ketoisovalerate ferredoxin reductase	1.2.7.7	vorB
MA2911	2-oxoisovalerate ferredoxin oxidoreductase subunit gamma	1.2.7.7	vorC
MA2912	(Acetate--CoA ligase) (EC 6.2.1.1) | AMP-binding protein	6.2.1.1	ACSS
MA2935	Inorganic phosphate transporter
MA2961
MA2962	aldehyde ferredoxin oxidoreductase	1.2.7.5	aor
MA2966
MA2967	haloacid dehalogenase	3.1.3.18	Unassigned
MA2971	Monomethylamine corrinoid protein (mtmC)	Unassigned	mtmC
MA2972	monomethylamine methyltransferase	2.1.1.248	mtmB2
MA2986	anthranilate synthase component II	4.1.3.27	trpG
MA2987	Anthranilate synthase component 1 (trpE) (EC 4.1.3.27)	4.1.3.27	trpE
MA2988	phosphoribosylanthranilate isomerase	5.3.1.24	trpF
MA2989	anthranilate phosphoribosyltransferase	2.4.2.18	trpD
MA2990	tryptophan synthase subunit alpha	4.2.1.20	trpA
MA2991	Tryptophan synthase subunit beta 1 (trpB1) (EC 4.2.1.20)	4.2.1.20	trpB
MA2992	indole-3-glycerol phosphate synthase	4.1.1.48	trpC
MA3006	enzyme, tetrahydromethanopterin- | formaldehyde-activating protein	4.2.1.147	fae
MA3012	pyruvoyl-dependent arginine decarboxylase	4.1.1.19	pdaD
MA3014
MA3021
MA3022	glucose-1-phosphate thymidylyltransferase	2.7.7.24	rfbA
MA3023	glucosamine--fructose-6-phosphate aminotransferase	2.6.1.16	glmS
MA3024	Phosphoglucomutase/Phosphom annomutase	5.4.2.10	pmmB
MA3025	glucose-1-phosphate thymidylyltransferase	2.7.7.23 | 2.3.1.157	rfbA
MA3033	Uroporphyrinogen-III C- methyltransferase (SUMT) (cysGA) (EC 2.1.1.107)	2.1.1.107	cobA
MA3034	uroporphyrinogen-III synthase	4.2.1.75	hemD
MA3046
MA3047
MA3048
MA3049
MA3050
MA3052	6.1.1.9) | valyl-tRNA synthetase	6.1.1.9	valS
MA3073	3-hydroxy-3-methylglutaryl-CoA reductase (EC 1.1.1.34) (NADPH)	1.1.1.34	hmgA
MA3075	2-oxoacid ferredoxin oxidoreductase	1.2.7.3	korA
MA3076	2-oxoglutarate ferredoxin oxidoreductase subunit beta	1.2.7.3	korB
MA3085	Homoaconitase large subunit (EC 4.2.1.36) (homoaconitate hydratase) (hacA) | 3-isopropylmalate dehydratase large subunit	4.2.1.114	leuC
MA3093	phosphate ABC transporter substrate-binding protein	Unassigned	pstS
MA3094	phosphate ABC transporter permease	Unassigned	pstC
MA3095	phosphate ABC transporter permease	Unassigned	pstA
MA3108
MA3126	heterodisulfide reductase subunit B	1.8.98.1	hdrB
MA3127	heterodisulfide reductase subunit C	1.8.98.1	hdrC
MA3128	heterodisulfide reductase subunit A	1.8.98.1	hdrA
MA3140	Mannose-1-phosphate guanyltransferase (EC 2.7.7.13)	2.7.7.13	rfbM
MA3150	chorismate mutase/prephenate dehydratase	4.2.1.51	pheA
MA3165	Nitrite/sulphite reductase-related protein
MA3168
MA3169	glutamate dehydrogenase	1.4.1.3	gdhA
MA3171	ABC transporter, ATPase subunit
MA3193	Amidophosphoribosyltransferase precursor (Glutamine phosphoribosylpyrophosphate amidotransferase) (purF) (EC 2.4.2.14)	2.4.2.14	purF
MA3197	phosphomethylpyrimidine kinase	2.7.1.49 | 2.7.4.7	thiD
MA3198	Tryptophan synthase subunit beta 2 (trpB2) (EC 4.2.1.20)	4.2.1.20	trpB
MA3201	histidinol dehydrogenase	1.1.1.23	hisD
MA3212
MA3237	shikimate kinase	2.7.1.71	aroK
MA3242	AMP to Ribose-1,5- bisphosphate) | thymidine phosphorylase	2.4.2.4	deoA
MA3250	Cobyric acid synthase (cbiP) (EC 6.3.5.10)	6.3.5.10	Unassigned
MA3252	alanine dehydrogenase	4.3.1.12	ocd
MA3264	cysteine desulfurase	2.8.1.7	iscS
MA3265
MA3268	ribosomal protein S6 modification protein	6.3.2.33	rimK
MA3279	CTP synthase (UTP--ammonia ligase) (pyrG) (EC 6.3.4.2)	6.3.4.2	pyrG
MA3282	carbon-monoxide dehydrogenase, catalytic subunit	1.2.99.2 | 1.2.7.4	cooS
MA3283	carbon-monoxide dehydrogenase, Fe-S subunit	Unassigned	cooF
MA3297
MA3298	sulfopyruvate decarboxylase	4.1.1.79	comDE
MA3307	orotate phosphoribosyltransferase	2.4.2.10	pyrE
MA3309	ligase (GARS) (purD) (EC 6.3.4.13) | phosphoribosylamine--glycine ligase	6.3.4.13	purD
MA3310	Ornithine carbamoyltransferase (EC 2.1.3.3)	2.1.3.3	argF
MA3342	(R)-citramalate synthase (cimA) (EC 2.3.3.-) | trans-homoaconitate synthase	2.3.3.14 | 2.3.3.-	aksA
MA3343	hypothetical protein	2.7.1.23	ppnK
MA3344	bifunctional inositol-1 monophosphatase/fructose-1	3.1.3.25	Unassigned
MA3345	glyceraldehyde-3-phosphate dehydrogenase	1.2.1.59	gap
MA3357	iron(III) ABC transporter ATP-binding protein	Unassigned	fecE
MA3358	iron(III) ABC transporter ATP-binding protein	3.6.3.34	ABC.FEV.A
MA3359	iron(III) ABC transporter permease	Unassigned	ABC.FEV.P
MA3365
MA3366
MA3367	acylphosphatase	3.6.1.7	acyP
MA3373	Dihydroxyacid dehydratase, EC 4.2.1.9	4.2.1.9	ilvD
MA3381
MA3382	glutamate--ammonia ligase	6.3.1.2	glnA
MA3407	cytidine/deoxycytidylate deaminase family protein	3.5.4.3	Unassigned
MA3408	Phosphoenolpyruvate synthase, PEP synthase	2.7.9.2	ppsA
MA3419
MA3437
MA3438
MA3439
MA3442	serine O-acetyltransferase	2.3.1.30	cysE
MA3452	Iron complex/Vitamin B12 ABC transporter permease protein	Unassigned	ABC.FEV.P
MA3453	iron ABC transporter ATP-binding protein	3.6.3.34	ABC.FEV.A
MA3455
MA3456
MA3457
MA3458
MA3461
MA3462
MA3463
MA3464
MA3477
MA3478
MA3479
MA3496	Pyruvoyl-dependent arginine decarboxylase (EC 4.1.1.19)	4.1.1.19	pdaD
MA3512
MA3514
MA3516	dihydropteroate synthase (DHPS) (folPp) (EC 2.5.1.15)	2.5.1.15	dhpS
MA3519	(Includes: Methylenetetrahydrofolate dehydrogenase (EC 1.5.1.5); Methenyltetrahydrofolate cyclohydrolase (EC 3.5.4.9)) | bifunctional 5,10-methylene-tetrahydrofolate dehydrogenase/5,10-methylene-tetrahydrofolate cyclohydrolase	1.5.1.5 | 3.5.4.9	folD
MA3520	Serine hydroxymethyltransferase (EC 2.1.2.1)	2.1.2.1	glyA
MA3522	Phosphoribosylglycinamide formyltransferase (purN) (EC 2.1.2.2)	2.1.2.2	purN
MA3526	NAD synthetase	6.3.1.5	nadE
MA3544
MA3546	phosphopantetheine adenylyltransferase	2.7.7.3	Unassigned
MA3549	5-methyltetrahydropteroyltriglutamate/homocysteine S-methyltransferase	2.1.1.14	metE
MA3551	Cobalt ABC transporter ATP- binding protein cbiO	Unassigned	cbiO
MA3552	cobalt ABC transporter permease	Unassigned	cbiQ
MA3553	cobalt transport protein CbiN	Unassigned	cbiN
MA3554	cobalt transport protein CbiM	Unassigned	cbiM
MA3557
MA3562	ADP-dependent glucokinase	2.7.1.146 | 2.7.1.147	glkA
MA3563	ADP-specific phosphofructokinase	2.7.1.146 | 2.7.1.147	pfk
MA3564	(EC 2.3.1.35) | bifunctional ornithine acetyltransferase/N-acetylglutamate synthase	2.3.1.35 | 2.3.1.1	argJ
MA3566	N-acetyl-gamma-glutamyl- phosphate reductase (EC 1.2.1.38) (N-acetyl-glutamate semialdehyde dehydrogenase)	1.2.1.38	argC
MA3582	ABC transporter, ATPase subunit
MA3592	2.7.2.3 | phosphoglycerate kinase	2.7.2.3	pgk
MA3602
MA3606	acetate kinase	2.7.2.1	ack
MA3607	phosphate acetyltransferase	2.3.1.8	pta
MA3609
MA3613	methylcobalamin:coenzyme M methyltransferase	Unassigned	cmtM
MA3621
MA3626	cobyrinic acid a,c-diamide synthase	6.3.5.9 | 6.3.5.11	cbiA2
MA3627	Nitrogenase iron protein (EC:1.18.6.1)	1.18.6.1	nifH
MA3631	cobaltochelatase (CbiXS) (EC 4.99.1.3)	4.99.1.3	cbiX
MA3632
MA3640	iron ABC transporter substrate-binding protein	Unassigned	ABC.FEV.S
MA3641	iron ABC transporter permease	Unassigned	ABC.FEV.P
MA3642	iron ABC transporter ATP-binding protein	3.6.3.34	ABC.FEV.A
MA3665	Hypothetical protein
MA3679
MA3680	UDP-galactose/glucose pyrophosphorylase (EC 2.7.7.-) | sulfate adenylyltransferase	2.7.7.12	galT
MA3686	glycerol-1-phosphate dehydrogenase (EC 1.1.1.261)	1.1.1.261	egsA
MA3689	5-formaminoimidazole-4- carboxamide-1-(beta)-D- ribofuranosyl 5'-monophosphate synthetase (EC 6.3.4.-) (5- aminoimidazole-4-carboxamide-1-beta-D-ribofuranosyl 5'- monophosphate--formate ligase) (purP)	6.3.4.23	purP
MA3706	Nucleotide-triphosphatase (EC 3.6.1.-) | putative deoxyribonucleotide triphosphate pyrophosphatase	3.6.1.66	rdgB
MA3715	NAD synthetase	6.3.1.5	nadE
MA3723	di-trans-poly-cis-decaprenylcistransferase	2.5.1.89	uppS
MA3731	nicotinamide-nucleotide adenylyltransferase	2.7.7.1	nadM
MA3732	F420H2 dehydrogenase subunit F (fpoF)
MA3733	Coenzyme F420-dependent N(5),N(10)- methylenetetrahydromethanopter in reductase (mer) (EC 1.5.99.11)	1.5.98.2	mer
MA3743
MA3744	acetolactate decarboxylase	4.1.1.5	aldC
MA3748	3-isopropylmalate dehydrogenase	1.1.1.87 | 1.1.1.-	leuB
MA3751	3-Isopropylmalate dehydratase small subunit (3-isopropylmalate isomerase small subunit) and homoaconitase small subunit - dual specificity	4.2.1.114	leuD
MA3766	acylneuraminate cytidylyltransferase	2.7.7.43	neuA
MA3767
MA3777	Glucose-1-phosphate thymidylyltransferase (dTDP- glucose synthase) (EC:2.7.7.24)	2.7.7.24	rfbA
MA3778	dTDP-4-dehydrorhamnose reductase (EC:1.1.1.133)	1.1.1.133	rfbD
MA3779	dTDP-glucose 4,6-dehydratase	4.2.1.46	rfbB
MA3780	dTDP-4-dehydrorhamnose 3,5- epimerase related protein	5.1.3.13	rfbC
MA3781	Xanthan-like biosynthesis protein (Includes: Mannose-6-phosphate isomerase (Phosphomannose isomerase) (PMI) (Phosphohexomutase); Mannose-1-phosphate guanylyl transferase (GDP) (GDP-mannose pyrophosphorylase) (GMP))	2.7.7.13 | 5.3.1.8	rfbM
MA3790	Ketol-acid reductoisomerase (EC 1.1.1.86) (Acetohydroxy-acid isomeroreductase)	1.1.1.86	ilvC
MA3791	acetolactate synthase, small subunit (EC 2.2.1.6)	2.2.1.6	ilvH
MA3792	acetolactate synthase, large subunit (acetohydroxyacid synthase) (EC 2.2.1.6)	2.2.1.6	Unassigned
MA3793	(R)-citramalate synthase (cimA) (EC 2.3.3.-)	2.3.1.182	leuA
MA3853	Phenylacetate-coenzyme A ligase (EC 6.2.1.30) | coenzyme F390 synthetase	6.2.1.30	ftsA
MA3854	protein
MA3860	Acetyl-CoA decarbonylase/synthase complex subunit alpha 2 (EC 1.2.99.2)	1.2.7.4	cdhA
MA3861	carbon-monoxide dehydrogenase accessory protein | acetyl-CoA decarbonylase/synthase complex subunit epsilon	Unassigned	cdhB
MA3862	decarbonylase/synthase complex subunit beta (EC 2.3.1.-)	2.3.1.-	cdhC
MA3863	carbon monoxide dehydrogenase/acetyl-CoA synthase complex, nickel- inserting subunit (cooC)
MA3864	decarbonylase/synthase complex subunit delta	2.1.1.245	cdhD
MA3865	decarbonylase/synthase complex subuni gamma (EC 2.1.1.-)	2.1.1.245	cdhE
MA3879	membrane-bound proton-translocating pyrophosphatase	3.6.1.1	hppA
MA3880	Pyrophosphate-energized proton pump / Pyrophosphate-energized inorganic pyrophosphatase (H(+)- PPase) (EC 3.6.1.1) (hppA)	3.6.1.1	hppA
MA3886	6.1.1.15) | prolyl-tRNA synthetase	6.1.1.15	proS
MA3887
MA3889	aldolase	4.1.2.13 | 2.2.1.11	Unassigned
MA3890	pyruvate kinase	2.7.1.40	pyk
MA3895	nitrogenase reductase	1.18.6.1	nifH
MA3896
MA3897
MA3898	nitrogenase subunit alpha	1.18.6.1	nifD
MA3899	nitrogenase subunit beta	1.18.6.1	nifK
MA3900
MA3901
MA3902	molybdenum ABC transporter permease	Unassigned	modB
MA3903	sugar ABC transporter ATP-binding protein	3.6.3.29	modC
MA3905
MA3906
MA3907
MA3908
MA3909
MA3917
MA3918
MA3919	iron ABC transporter ATP-binding protein	3.6.3.34	ABC.FEV.A
MA3921	hemin ABC transporter permease	Unassigned	hemU
MA3957	ABC transporter, ATPase subunit
MA3960	ABC transporter, ATPase subunit
MA3969	geranylgeranylglyceryl phosphate synthase (EC 2.5.1.42)	2.5.1.41	Unassigned
MA3971	adenylosuccinate lyase (purB) (EC 4.3.2.2)	4.3.2.2	purB
MA3978
MA3979	lysine 2	5.4.3.2	kamA
MA3981
MA3986	agmatinase	3.5.3.11	Unassigned
MA3989	aldehyde ferredoxin oxidoreductase	1.2.7.5	aor
MA3991
MA3999
MA4006
MA4007	Cofactor-independent Phosphoglycerate mutase	5.4.2.12	yibO
MA4008	protein
MA4012	Bifunctional purine biosynthesis protein purH (Includes: Phosphoribosylaminoimidazoleca rboxamide formyltransferase (EC 2.1.2.3) (AICAR transformylase); IMP cyclohydrolase (EC 3.5.4.10) (Inosinicase) (IMP synthetase) (ATIC))	2.1.2.3 | 3.5.4.10	purH
MA4013	glutathione reductase (NADPH)	1.8.1.7	gor
MA4019	cobalt transport protein	Unassigned	cbiQ
MA4020	ABC transporter ATP-binding protein	Unassigned	cbiO
MA4021	ABC transporter ATP-binding protein	Unassigned	cbiO
MA4022	cobalt transport protein	Unassigned	cbiQ
MA4023	cobalt transport protein CbiM	Unassigned	cbiM
MA4041	3-hydroxy-3-methylglutaryl-CoA synthase (EC 4.1.3.5)	2.3.3.10	Unassigned
MA4042	Acetoacetyl-CoA thiolase (EC 2.3.1.9)	2.3.1.9	Unassigned
MA4044	adenylate cyclase	4.6.1.1	cyaB
MA4046	Methionyl-tRNA synthetase (6.1.1.10)	6.1.1.10	metG
MA4048	seryl-tRNA synthetase	6.1.1.11	serS
MA4050
MA4055	Phosphoribosylformylglycinamidi ne synthase II (FGAM synthase II) (purL) (EC 6.3.5.3)	6.3.5.3	purL
MA4063	Phosphoribosylaminoimidazole- succinocarboxamide synthase (SAICAR synthetase) (purC) (EC 6.3.2.6)	6.3.2.6	purC
MA4074
MA4079
MA4082
MA4086	molybdopterin converting factor subunit 1	Unassigned	moaD
MA4092	5-amino-6-(5-phosphoribosylamino)uracil reductase	1.1.1.302	ribD
MA4100	dehydrogenase (proA) (EC 1.2.1.41) | gamma-glutamyl phosphate reductase	1.2.1.41	proA
MA4101	Glutamate 5-kinase (proB) (EC 2.7.2.11)	2.7.2.11	proB
MA4102	Pyrroline-5-carboxylate reductase (proC) (EC 1.5.1.2)	1.5.1.2	proC
MA4118	Adenylosuccinate synthetase (purA) (EC 6.3.4.4)	6.3.4.4	purA
MA4150	polyprenyl synthetase	2.5.1.90	ispB
MA4152	H(+)-transporting ATP synthase subunit H	Unassigned	atpH
MA4153	V-type ATP synthase subunit I	Unassigned	atpI
MA4154	H(+)-transporting ATP synthase subunit K (EC 3.6.3.14) | H(+)-transporting ATP synthase subunit C	Unassigned	atpC
MA4155	V-type ATP synthase subunit E	Unassigned	atpE
MA4156	V-type ATP synthase subunit C	Unassigned	atpC
MA4157	V-type ATP synthase subunit F (atpF) (EC 3.6.3.14)	Unassigned	atpF
MA4158	V-type ATP synthase subunit alpha (atpA) (EC 3.6.3.14)	3.6.3.14	atpA
MA4159	V-type ATP synthase subunit beta (atpB) (EC 3.6.3.14)	Unassigned	atpB
MA4160	V-type ATP synthase subunit D (atpD) (EC 3.6.3.14)	Unassigned	atpD
MA4174	reductase iron-sulfur subunit A (hdrA) with C-terminal mvhD-like electron transfer domain (EC 1.8.98.1)	Unassigned	fmdF
MA4175	Molybdenum formylmethanofuran dehydrogenase subunit A (fmdA) (EC 1.2.99.5)	1.2.99.5	fmdA
MA4176	formylmethanofuran dehydrogenase subunit C	1.2.99.5	fmdC
MA4177	Molybdenum formylmethanofuran dehydrogenase subunit D (fmdD) (EC 1.2.99.5)	1.2.99.5	fmdD
MA4178	Molybdenum formylmethanofuran dehydrogenase subunit B (fmdB) (EC 1.2.99.5)	1.2.99.5	fmdB
MA4193
MA4195	FeMo cofactor biosynthesis protein nifB
MA4196	6-pyruvoyl tetrahydrobiopterin synthase (PTPS) (EC 4.2.3.12)	4.2.3.12 | 4.1.2.50	queD
MA4207
MA4216	glutamate--ammonia ligase	6.3.1.2	glnA
MA4235	F420-dependent NADP reductase
MA4236	heterodisulfide reductase subunit C	1.8.98.1	hdrC
MA4237	heterodisulfide reductase subunit B	1.8.98.1	hdrB
MA4246
MA4247
MA4250
MA4251
MA4252
MA4253
MA4258	Cobalt-precorrin-8X methylmutase cbiC (EC 5.4.1.-)	5.4.99.61 | 5.4.99.60	cbiC
MA4259	methyltransferase cbiH (EC 2.1.1.-) | precorrin-3B C(17)-methyltransferase	2.1.1.131	cbiH
MA4261	methyltransferase cbiF (EC 2.1.1.-) | precorrin-4 C(11)-methyltransferase	2.1.1.133 | 2.1.1.271	cbiF
MA4262	cobalt-precorrin-2 C(20)- methyltransferase (cbiL)(EC 2.1.1.151)	2.1.1.130 | 2.1.1.151	cbiL
MA4263	precorrin-8W decarboxylase	2.1.1.196	cbiT
MA4264	Re-Citrate Synthase
MA4265	isocitrate/isopropylmalate dehydrogenase family protein	1.1.1.42	IDH1
MA4295
MA4321
MA4329	Thiamine biosynthesis protein thiC (thiC)	4.1.99.17	thiC
MA4337
MA4339	acetyltransferase	2.3.1.1	argA
MA4340	biotin synthase	Unassigned	bioY
MA4341	cobalt transporter ATP-binding subunit	3.6.3.-	cbiO
MA4342	membrane associated ATPase	3.6.3.-	ecfA2
MA4343	cobalt transport family protein	Unassigned	ecfT
MA4349	Branched-chain amino acid aminotransferase (ilvE) (Transaminase B) (EC 2.6.1.42)	2.6.1.42	ilvE
MA4354	alkaline phosphatase	3.1.3.1	phoA
MA4360
MA4378	Cation-transporter, P-type ATPase (EC 3.6.3.-)
MA4379	methanol-specific methylcobalamin:CoM methyltransferase (mtaA)	Unassigned	mtaA
MA4384
MA4391	corrinoid-containing methyl- accepting protein (mtaC2)	Unassigned	mtaC2
MA4392	methanol-5- hydroxybenzimidazolylcobamide co-methyltransferase MtaB2 (EC 2.1.1.90) subunitsalpha 2 (EC 1.2.99.2)	2.1.1.90	mtaB2
MA4399	acetyl-CoA decarbonylase/synthase complex subunit alpha	1.2.7.4	cdhA
MA4402	UDP diphosphate synthase	2.5.1.31	uppS
MA4405
MA4410
MA4415	DUF75-domain conserved archaeal protein
MA4424	hypothetical protein	6.6.1.2	cobN
MA4428	Hypothetical protein
MA4429	phosphoserine phosphatase	3.1.3.3	serB
MA4430	F420-dependent methylenetetrahydromethanopter in dehydrogenase (EC 1.5.99.9)	1.5.98.1	mtd
MA4433	thymidylate kinase	2.7.4.9	tmk
MA4435	phosphoribosylformimino-5-aminoimidazole carboxamide ribotide isomerase	5.3.1.16	hisA
MA4448	Oxidoreductase (NAD- or NADP- binding)-like protein
MA4457	UDP-glucose/GDP-mannose dehydrogenase family protein	1.1.1.22	UGDH
MA4459	UDP-glucose pyrophosphorylase | UTP-glucose-1-phosphate uridylyltransferase	2.7.7.9	UGP2
MA4460	UDP-galactose -4-epimerase | dTDP-glucose 4	5.1.3.2	galE
MA4464	dTDP-glucose 4	5.1.3.2	galE
MA4473	dihydrodipicolinate synthase	4.3.3.7	dapA
MA4474	Dihydrodipicolinate reductase (EC 1.3.1.26)	1.17.1.8	dapB
MA4501	aspartate carbamoyltransferase	Unassigned	pyrI
MA4502	aspartate carbamoyltransferase	2.1.3.2	pyrB
MA4506
MA4511	hydrolyzing) subunit B (EC 6.3.5.2) | GMP synthase subunit B	6.3.5.2	guaA
MA4515	2.7.2.8) | acetylglutamate kinase	2.7.2.8	argB
MA4517	GTP cyclohydrolase MptA (EC 3.5.4.-)
MA4520	coenzyme F420-dependent oxidoreductase	1.12.98.1	frhB
MA4522	Aspartyl/Glutamyl-tRNA (Asn/Gln) amidotransferase subunit C (EC 6.3.5.-)	6.3.5.6 | 6.3.5.7	gatC
MA4523	glutamyl-tRNA (Gln) amidotransferase subunit A (EC 6.3.5.-)	6.3.5.6 | 6.3.5.7	gatA
MA4524	Aspartyl/Glutamyl-tRNA (Asn/Gln) amidotransferase subunit B (EC 6.3.5.-)	6.3.5.6 | 6.3.5.7	gatB
MA4532	iron compounds ABC transporter ATP-binding protein	3.6.3.34	ABC.FEV.A
MA4533	iron ABC transporter permease	Unassigned	ABC.FEV.P
MA4543	2.1.1.45) | thymidylate synthase	2.1.1.45	thyA
MA4544	3-phosphoshikimate 1-carboxyvinyltransferase	2.5.1.19	aroA
MA4546	methyl coenzyme M reductase subunit alpha (mcrA) (EC 2.8.4.1)	2.8.4.1	mcrA
MA4547	methyl coenzyme M reductase subunit gamma (mcrG) (EC 2.8.4.1)	2.8.4.1	mcrG
MA4548	coenzyme M reductase operon protein C (mcrC) with unknown function	Unassigned	mcrC
MA4549	methyl coenzyme M reductase	Unassigned	mcrD
MA4550	methyl-coenzyme M reductase subunit beta (mcrB) (EC 2.8.4.1)	2.8.4.1	mcrB
MA4555	ribulose bisophosphate carboxylase	4.1.1.39	rbcL
MA4558
MA4559	methylcobalamin:coenzyme M methyltransferase	Unassigned	cmtM
MA4566
MA4567
MA4568
MA4569	Na+/H+ antiporter subunit
MA4570
MA4572	Na+/H+ antiporter subunit
MA4581
MA4590	hydrolyzing) subunit A (EC 6.3.5.2) | GMP synthase subunit A	6.3.5.2	guaA
MA4591	2-amino-3,7-dideoxy-D-threo- hept-6-ulosonate synthase CL2 | fructose-bisphosphate aldolase	4.1.2.13 | 2.2.1.10	deoC
MA4592	3-dehydroquinate synthase (EC 4.6.1.3)	1.4.1.24	Unassigned
MA4593	3-dehydroquinate dehydratase	4.2.1.10	aroD
MA4594	Shikimate dehydrogenase (aroE) (EC 1.1.1.25)	1.1.1.25	aroE
MA4595	prephenate dehydrogenase	1.3.1.12	tyrA2
MA4597
MA4598
MA4602	formylmethanofuran dehydrogenase subunit E	1.2.99.5	fwdE
MA4604
MA4605	iron(III) ABC transporter permease	Unassigned	ABC.FEV.P
MA4606
MA4607	Triosephosphate isomerase EC 5.3.1.1	5.3.1.1	tpi
MA4608	(Includes: Formaldehyde- activating enzyme (Fae) (EC 4.3.-.-) & 3-hexulose-6-phosphate synthase (HPS) (EC 4.1.2.-)) (fae-hps) | bifunctional formaldehyde-activating enzyme/3-hexulose-6-phosphate synthase	4.2.1.147 | 4.1.2.43	fae-hps
MA4615	2-isopropylmalate synthase (EC 2.3.3.13)	2.3.3.13	leuA
MA4630
MA4643
MA4647
MA4660

## Sheet: reaction bounds
Abbreviation	Reaction	LB (growth with native substrates)	UB (growth with native substrates)	LB (growth with methane)	UB (growth with methane)	Notes
ADSL1	dcamp[c] <==> amp[c] + fum[c]	0	1000	0	1000
ADSS	asp-L[c] + gtp[c] + imp[c] <==> dcamp[c] + gdp[c] + (2) h[c] + pi[c]	0	1000	0	1000
ALATA_L	akg[c] + ala-L[c] <==> glu-L[c] + pyr[c]	-1000	1000	-1000	1000
ALATRS	ala-L[c] + atp[c] + trnaala[c] <==> amp[c] + ppi[c] + alatrna[c]	0	1000	0	1000
APAT2	akg[c] + ala-B[c] <==> glu-L[c] + msa[c]	0	1000	0	1000
ARGSL	argsuc[c] <==> arg-L[c] + fum[c]	-1000	1000	-1000	1000
ARGSS	asp-L[c] + atp[c] + citr-L[c] <==> amp[c] + argsuc[c] + h[c] + ppi[c]	0	1000	0	1000
ASADi	4pasp[c] + h[c] + nadph[c] <==> aspsa[c] + nadp[c] + pi[c]	0	1000	0	1000
ASNN	asn-L[c] + h2o[c] <==> asp-L[c] + nh4[c]	0	1000	0	1000
ASNS1	asp-L[c] + atp[c] + gln-L[c] + h2o[c] <==> amp[c] + asn-L[c] + glu-L[c] + h[c] + ppi[c]	0	1000	0	1000
ASP1DC	asp-L[c] + h[c] <==> ala-B[c] + co2[c]	0	1000	0	1000
ASPCT	asp-L[c] + cbp[c] <==> cbasp[c] + h[c] + pi[c]	0	1000	0	1000
ASPKi	asp-L[c] + atp[c] <==> 4pasp[c] + adp[c]	0	1000	0	1000
ASPTA	akg[c] + asp-L[c] <==> glu-L[c] + oaa[c]	-1000	1000	-1000	1000
ASPTRS	asp-L[c] + atp[c] + trnaasp[c] <==> amp[c] + ppi[c] + asptrna[c]	0	1000	0	1000
BAMPPALDOX	bamppald[c] + h2o[c] + nad[c] <==> ala-B[c] + (2) h[c] + nadh[c]	0	1000	0	1000
HSDy	hom-L[c] + nadp[c] <==> aspsa[c] + h[c] + nadph[c]	-1000	1000	-1000	1000
PC	atp[c] + hco3[c] + pyr[c] <==> adp[c] + h[c] + oaa[c] + pi[c]	0	1000	0	1000
2MBCOAS	2mbr[c] + atp[c] + coa[c] <==> 2mbcoa[c] + amp[c] + ppi[c]	0	1000	0	1000
ACGK	acglu[c] + atp[c] <==> acg5p[c] + adp[c]	0	1000	0	1000
ACGS	accoa[c] + glu-L[c] <==> acglu[c] + coa[c] + h[c]	0	1000	0	1000
ACOTA	acg5sa[c] + glu-L[c] <==> acorn[c] + akg[c]	-1000	1000	-1000	1000
AGPR	acg5p[c] + h[c] + nadph[c] <==> acg5sa[c] + nadp[c] + pi[c]	0	1000	0	1000
AMPTASECG	cgly[c] + h2o[c] <==> cys-L[c] + gly[c]	0	1000	0	1000
CHORM	chor[c] <==> pphn[c]	0	1000	0	1000
DIPS	amet[c] + caphis[c] <==> ahcys[c] + cmaphis[c] + h[c]	0	1000	0	1000
GLU5K	atp[c] + glu-L[c] <==> adp[c] + glu5p[c]	0	1000	0	1000
HSDx	hom-L[c] + nad[c] <==> aspsa[c] + h[c] + nadh[c]	-1000	1000	-1000	1000
METSOXR2	metsox-R-L[c] + trdrd[c] <==> trdox[c] + h2o[c] + met-L[c]	0	1000	0	1000
OPAH	5oxpro[c] + atp[c] + (2) h2o[c] <==> adp[c] + glu-L[c] + h[c] + pi[c]	0	1000	0	1000
ORNTAC	acorn[c] + glu-L[c] <==> acglu[c] + orn[c]	-1000	1000	-1000	1000
PPND	nad[c] + pphn[c] <==> 34hpp[c] + co2[c] + nadh[c]	0	1000	0	1000
AGMT	agm[c] + h2o[c] <==> ptrc[c] + urea[c]	0	1000	0	1000
ARGDr	arg-L[c] + h2o[c] <==> citr-L[c] + nh4[c]	-1000	1000	-1000	1000
ARGTRS	arg-L[c] + atp[c] + trnaarg[c] <==> amp[c] + ppi[c] + argtrna[c]	0	1000	0	1000
OCBT	cbp[c] + orn[c] <==> citr-L[c] + h[c] + pi[c]	0	1000	0	1000
ORNCD	orn[c] <==> nh4[c] + pro-L[c]	0	1000	0	1000
ORNDC	h[c] + orn[c] <==> co2[c] + ptrc[c]	0	1000	0	1000
P5CRx	nad[c] + pro-L[c] <==> 1pyr5c[c] + (2) h[c] + nadh[c]	-1000	1000	-1000	1000
P5CRy	nadp[c] + pro-L[c] <==> 1pyr5c[c] + (2) h[c] + nadph[c]	-1000	1000	-1000	1000
PROTRS	atp[c] + pro-L[c] + trnapro[c] <==> amp[c] + ppi[c] + protrna[c]	0	1000	0	1000
R01986	4abutn[c] + h2o[c] + nadp[c] <==> 4abut[c] + (2) h[c] + nadph[c]	0	1000	0	1000
R02549	4abutn[c] + h2o[c] + nad[c] <==> 4abut[c] + (2) h[c] + nadh[c]	0	1000	0	1000
G5SADr	glu5sa[c] <==> 1pyr5c[c] + h[c] + h2o[c]	0	1000	0	1000
G5SD2	glu5p[c] + h[c] + nadh[c] <==> glu5sa[c] + nad[c] + pi[c]	0	1000	0	1000
AKSCAL	2ood[c] + accoa[c] + h2o[c] <==> glyc-R[c] + pmcoa[c]	0	1000	0	1000
ACONMT	amet[c] + acon-T[c] <==> ahcys[c] + aconm[c]	0	1000	0	1000
ACYP_2	actp[c] + h2o[c] <==> ac[c] + h[c] + pi[c]	0	1000	0	1000
ADPRDP	adprib[c] + h2o[c] <==> amp[c] + (2) h[c] + r5p[c]	0	1000	0	1000
AH6PI	ah6p-D[c] <==> f6p[c]	-1000	1000	-1000	1000
AIRCr	air[c] + co2[c] <==> 5aizc[c] + h[c]	-1000	1000	-1000	1000
ALCD19x	glyald[c] + h[c] + nadh[c] <==> glyc[c] + nad[c]	0	1000	0	1000
ALCD19y	glyald[c] + h[c] + nadph[c] <==> glyc[c] + nadp[c]	0	1000	0	1000
ALCD20x	nad[c] + 2ppoh[c] <==> h[c] + nadh[c] + acetone[c]	-1000	1000	-1000	1000
ALCD20y	nadp[c] + 2ppoh[c] <==> h[c] + nadph[c] + acetone[c]	-1000	1000	-1000	1000
ALCD22_L_f420_	lald-L[c] + f420-2[c] + h[c] <==> mthgxl[c] + f420-2h2[c]	-1000	1000	-1000	1000
ALCD2x	etoh[c] + nad[c] <==> acald[c] + h[c] + nadh[c]	-1000	1000	-1000	1000
ALCD2y	etoh[c] + nadp[c] <==> acald[c] + h[c] + nadph[c]	-1000	1000	-1000	1000
ALDD1	fald[c] + h2o[c] + nad[c] <==> for[c] + (2) h[c] + nadh[c]	0	1000	0	1000
ALDD2x	acald[c] + h2o[c] + nad[c] <==> ac[c] + (2) h[c] + nadh[c]	0	1000	0	1000
ALR2_f420_	mthgxl[c] + f420-2h2[c] <==> f420-2[c] + acetol[c] + h[c]	0	1000	0	1000
CTPRIBFLVTX	ctp[c] + ribflv[c] <==> cdp[c] + fmn[c] + h[c]	0	1000	0	1000
DGLY3POX	(2) fdox[c] + g3p[c] + h2o[c] <==> 3pg[c] + (2) fdred[c] + (3) h[c]	0	1000	0	1000
DKFPS2	mthgxl[c] + fdp[c] <==> dkfp[c] + g3p[c]	-1000	1000	-1000	1000
DKFPS3	f1p[c] + mthgxl[c] <==> dkfp[c] + gald[c]	0	1000	0	1000
DRBK	atp[c] + drib[c] <==> 2dr5p[c] + adp[c] + h[c]	0	1000	0	1000
FBA2	f1p[c] <==> dhap[c] + glyald[c]	-1000	1000	-1000	1000
FBP2	fdp[c] + h2o[c] <==> pi[c] + f1p[c]	0	1000	0	1000
FCLPA	fc1p[c] <==> dhap[c] + lald-L[c]	0	1000	0	1000
GALT	gal1p[c] + h[c] + utp[c] <==> ppi[c] + udpgal[c]	0	1000	0	1000
GALUi	g1p[c] + h[c] + utp[c] <==> ppi[c] + udpg[c]	-1000	1000	-1000	1000
GCALDDr	gcald[c] + h2o[c] + nad[c] <==> glyclt[c] + (2) h[c] + nadh[c]	0	1000	0	1000
GLCGSD	h2o[c] + glycogen[c] <==> glc-D[c]	0	1000	0	1000
GLCP	pi[c] + glycogen[c] <==> g1p[c]	0	1000	0	1000
GLCS2	udpg[c] <==> h[c] + udp[c] + glycogen[c]	0	1000	0	1000
GLXO1	h2o[c] + nad[c] + glx[c] <==> nadh[c] + (2) h[c] + oxa[c]	0	1000	0	1000
GLYALDOX	(2) fdox[c] + glyald[c] + h2o[c] <==> (2) fdred[c] + glyc-R[c] + (3) h[c]	0	1000	0	1000
GMAND	gdpmann[c] <==> gdpddman[c] + h2o[c]	0	1000	0	1000
HEX7	atp[c] + fru[c] <==> adp[c] + f6p[c] + h[c]	0	1000	0	1000
HSPMS	(2) ptrc[c] <==> hspmd[c] + nh4[c]	0	1000	0	1000
INS2D	inost[c] + nad[c] <==> h[c] + nadh[c] + 2ins[c]	0	1000	0	1000
MAN1PT	gtp[c] + h[c] + man1p[c] <==> gdpmann[c] + ppi[c]	0	1000	0	1000
MAN1PT2r	gdp[c] + h[c] + man1p[c] <==> gdpmann[c] + pi[c]	0	1000	0	1000
MAN6PI	man6p[c] <==> f6p[c]	-1000	1000	-1000	1000
ME1_rev	mal-L[c] + nad[c] <==> co2[c] + nadh[c] + pyr[c]	-1000	1000	-1000	1000
ME2	mal-L[c] + nadp[c] <==> co2[c] + nadph[c] + pyr[c]	0	1000	0	1000
MGSA2	g3p[c] <==> mthgxl[c] + pi[c]	0	1000	0	1000
MI3PP	h2o[c] + mi3p-D[c] <==> inost[c] + pi[c]	0	1000	0	1000
PGLYCP	2pglyc[c] + h2o[c] <==> glyclt[c] + pi[c]	0	1000	0	1000
PGMT	g1p[c] <==> g6p[c]	-1000	1000	-1000	1000
PMANM	man6p[c] <==> man1p[c]	-1000	1000	-1000	1000
POR2	accoa[c] + co2[c] + (2) fdred[c] + h[c] <==> coa[c] + (2) fdox[c] + pyr[c]	-1000	1000	-1000	1000
POR3	co2[c] + (2) fdred[c] + h[c] + ppcoa[c] <==> 2obut[c] + coa[c] + (2) fdox[c]	0	1000	-1000	1000
PPA	h2o[c] + ppi[c] <==> h[c] + (2) pi[c]	0	1000	0	1000
PPA2	h2o[c] + pppi[c] <==> h[c] + pi[c] + ppi[c]	0	1000	0	1000
PPAKr	adp[c] + ppap[c] <==> atp[c] + ppa[c]	0	1000	0	1000
PPDK	atp[c] + pi[c] + pyr[c] <==> amp[c] + h[c] + pep[c] + ppi[c]	0	1000	0	1000
PYDXS	gln-L[c] + g3p[c] + r5p[c] <==> (3) h2o[c] + pi[c] + pydx5p[c] + glu-L[c] + h[c]	0	1000	0	1000
PYRFALDC	pyr[c] + fald[c] + h[c] <==> acetol[c] + co2[c]	0	1000	0	1000
R00430	gdp[c] + pep[c] + h[c] <==> gtp[c] + pyr[c]	0	1000	0	1000
RBK	atp[c] + rib-D[c] <==> adp[c] + h[c] + r5p[c]	0	1000	0	1000
RBPC	co2[c] + h2o[c] + rb15bp[c] <==> (2) 3pg[c] + (2) h[c]	-1000	1000	-1000	1000
RU5PS	fald[c] + ru5p-D[c] <==> ah6p-D[c]	-1000	1000	-1000	1000
UAG4E	uacgam[c] <==> udpacgal[c]	0	1000	0	1000
UDPG4E	udpg[c] <==> udpgal[c]	-1000	1000	-1000	1000
UDPGDr	h2o[c] + (2) nad[c] + udpg[c] <==> (3) h[c] + (2) nadh[c] + udpglcur[c]	-1000	1000	-1000	1000
VOR	3mob[c] + coa[c] + (2) fdox[c] <==> co2[c] + (2) fdred[c] + ibcoa[c] + h[c]	0	1000	0	1000
ACONTa	cit[c] <==> icit[c]	-1000	1000	-1000	1000
CS	cit[c] + coa[c] + h[c] <==> accoa[c] + h2o[c] + oaa[c]	-1000	1000	-1000	1000
FUM	mal-L[c] <==> fum[c] + h2o[c]	-1000	1000	-1000	1000
ICITRED	icit[c] + nadp[c] <==> co2[c] + nadph[c] + akg[c]	-1000	1000	-1000	1000
MDH	mal-L[c] + nad[c] <==> h[c] + nadh[c] + oaa[c]	-1000	1000	-1000	1000
OORr	akg[c] + coa[c] + (2) fdox[c] <==> co2[c] + (2) fdred[c] + succoa[c] + h[c]	0	1000	0	1000
PPC	co2[c] + h2o[c] + pep[c] <==> h[c] + oaa[c] + pi[c]	0	1000	0	1000
ACCOAL2r	atp[c] + coa[c] + ppa[c] <==> adp[c] + pi[c] + ppcoa[c]	0	1000	-1000	1000
DPCOAK	atp[c] + dpcoa[c] <==> adp[c] + coa[c] + h[c]	0	1000	0	1000
DPR	h[c] + nadph[c] + 2dhp[c] <==> nadp[c] + pant-R[c]	0	1000	0	1000
MOHMT	3mob[c] + h2o[c] + mlthf[c] <==> thf[c] + 2dhp[c]	0	1000	0	1000
POK	atp[c] + pant-R[c] <==> adp[c] + ppant-R[c] + h[c]	0	1000	0	1000
PPCDC	4ppcys[c] + h[c] <==> co2[c] + pan4p[c]	0	1000	0	1000
PPNCL2	4ppan[c] + ctp[c] + cys-L[c] <==> 4ppcys[c] + cmp[c] + h[c] + ppi[c]	0	1000	0	1000
PPTS	ppant-R[c] + ala-B[c] + atp[c] <==> amp[c] + ppi[c] + h[c] + 4ppan[c]	0	1000	0	1000
PTPATi	atp[c] + h[c] + pan4p[c] <==> dpcoa[c] + ppi[c]	-1000	1000	-1000	1000
7MHS	7ohp[c] + cys-L[c] + h[c] + nadh[c] <==> 7mhp[c] + nad[c] + ser-L[c]	0	1000	0	1000
7MHTS	7mhp[c] + atp[c] + thr-L[c] <==> 7mht[c] + adp[c] + h[c] + pi[c]	0	1000	0	1000
AKACAL	accoa[c] + h2o[c] + ohexa[c] <==> Rh2cit[c] + coa[c] + h[c]	0	1000	0	1000
AKGCAL	accoa[c] + akg[c] <==> coa[c] + h[c] + hacon-T[c]	0	1000	0	1000
AKPCAL	accoa[c] + h2o[c] + ohepa[c] <==> Rh3cit[c] + coa[c] + h[c]	0	1000	0	1000
AKSDC	2ood[c] + h[c] <==> 7ohp[c] + co2[c]	0	1000	0	1000
CH2ACH	h2acon-C[c] + h2o[c] <==> tih2cit[c]	-1000	1000	-1000	1000
CH3ACH	h2o[c] + h3acon-C[c] <==> tih3cit[c]	-1000	1000	-1000	1000
CHACH	h2o[c] + hacon-C[c] <==> ihcit-T[c]	-1000	1000	-1000	1000
COBS	7mht[c] + atp[c] <==> adp[c] + cob[c] + h[c]	0	1000	0	1000
RH2CD	Rh2cit[c] <==> h2acon-C[c] + h2o[c]	-1000	1000	-1000	1000
RH3CD	Rh3cit[c] <==> h2o[c] + h3acon-C[c]	-1000	1000	-1000	1000
SHCD	Shcit[c] <==> h2o[c] + hacon-C[c]	-1000	1000	-1000	1000
THACH	h2o[c] + hacon-T[c] <==> Shcit[c]	-1000	1000	-1000	1000
TIH2CD	nad[c] + tih2cit[c] <==> co2[c] + nadh[c] + ohepa[c]	0	1000	0	1000
TIH3CD	nad[c] + tih3cit[c] <==> 2ood[c] + co2[c] + nadh[c]	0	1000	0	1000
TIHCD	ihcit-T[c] + nad[c] <==> co2[c] + nadh[c] + ohexa[c]	0	1000	0	1000
COMS	h2o[c] + sec[c] <==> com[c] + nh4[c] + pyr[c]	0	1000	0	1000
LCYSTAT	Lcyst[c] + akg[c] <==> 3spyr[c] + glu-L[c]	-1000	1000	-1000	1000
LCYSTS	pser-L[c] + so3[c] + h[c] <==> Lcyst[c] + pi[c]	0	1000	0	1000
SECS	2tcc[c] + h[c] + nadh[c] <==> nad[c] + sec[c]	0	1000	0	1000
SMTZS	2saa[c] + cys-L[c] <==> 2tcc[c] + h2o[c]	0	1000	0	1000
SPDC	3spyr[c] + h[c] <==> 2saa[c] + co2[c]	0	1000	0	1000
ACSERHS	acser[c] + trdrd[c] + tsul[c] <==> ac[c] + cys-L[c] + h[c] + so3[c] + trdox[c]	0	1000	0	1000
ADSK	atp[c] + aps[c] <==> adp[c] + h[c] + paps[c]	0	1000	0	1000
CYSDS	cys-L[c] + h2o[c] <==> h2s[c] + nh4[c] + pyr[c]	0	1000	0	1000
CYSSr	acser[c] + h2s[c] <==> ac[c] + cys-L[c] + h[c]	0	1000	0	1000
CYSTA	akg[c] + cys-L[c] <==> glu-L[c] + mercppyr[c]	0	1000	0	1000
CYSTRS	atp[c] + cys-L[c] + trnacys[c] <==> amp[c] + ppi[c] + cystrna[c]	0	1000	0	1000
PAPSR	paps[c] + trdrd[c] <==> (2) h[c] + pap[c] + so3[c] + trdox[c]	0	1000	0	1000
R01411	5mcyt[c] + h2o[c] + h[c] <==> nh4[c] + thym[c]	0	1000	0	1000
SADT2	atp[c] + gtp[c] + h2o[c] + so4[c] <==> aps[c] + gdp[c] + pi[c] + ppi[c]	0	1000	0	1000
SERAT	accoa[c] + ser-L[c] <==> acser[c] + coa[c]	-1000	1000	-1000	1000
SHSL2r	h2s[c] + suchms[c] <==> h[c] + hcys-L[c] + succ[c]	0	1000	0	1000
ABTA	4abut[c] + akg[c] <==> glu-L[c] + sucsal[c]	-1000	1000	-1000	1000
ARGDC	arg-L[c] + h[c] <==> agm[c] + co2[c]	0	1000	0	1000
CBPS	(2) atp[c] + gln-L[c] + h2o[c] + hco3[c] <==> (2) adp[c] + cbp[c] + glu-L[c] + (2) h[c] + pi[c]	0	1000	0	1000
GF6PTA	f6p[c] + gln-L[c] <==> gam6p[c] + glu-L[c]	0	1000	0	1000
GLUDC	glu-L[c] + h[c] <==> 4abut[c] + co2[c]	0	1000	0	1000
GLUDxi	akg[c] + h[c] + nadh[c] + nh4[c] <==> glu-L[c] + h2o[c] + nad[c]	0	1000	0	1000
GLUDyi	akg[c] + h[c] + nadph[c] + nh4[c] <==> glu-L[c] + h2o[c] + nadp[c]	0	1000	0	1000
GLUPRT	gln-L[c] + h2o[c] + prpp[c] <==> glu-L[c] + ppi[c] + pram[c]	0	1000	0	1000
GLUS_F420_	akg[c] + f420-2h2[c] + gln-L[c] <==> f420-2[c] + (2) glu-L[c] + h[c]	0	1000	0	1000
GLUTRS	atp[c] + glu-L[c] + trnaglu[c] <==> amp[c] + glutrna[c] + ppi[c]	0	1000	0	1000
GLUTRS_Gln_	atp[c] + glu-L[c] + trnagln[c] <==> amp[c] + ppi[c] + glutrna_gln[c]	0	1000	0	1000
GTHOr	gthox[c] + h[c] + nadph[c] <==> (2) gthrd[c] + nadp[c]	0	1000	0	1000
SSALx	h2o[c] + nad[c] + sucsal[c] <==> (2) h[c] + nadh[c] + succ[c]	0	1000	0	1000
SSALy	h2o[c] + nadp[c] + sucsal[c] <==> (2) h[c] + nadph[c] + succ[c]	0	1000	0	1000
GLNS	atp[c] + glu-L[c] + nh4[c] <==> adp[c] + gln-L[c] + h[c] + pi[c]	0	1000	0	1000
GLNTRAT	atp[c] + gln-L[c] + h2o[c] + glutrna_gln[c] <==> adp[c] + glu-L[c] + h[c] + pi[c] + glntrna[c]	0	1000	0	1000
GMPS2	atp[c] + gln-L[c] + h2o[c] + xmp[c] <==> amp[c] + glu-L[c] + gmp[c] + (2) h[c] + ppi[c]	0	1000	0	1000
NADS1	atp[c] + dnad[c] + nh4[c] <==> amp[c] + h[c] + nad[c] + ppi[c]	0	1000	0	1000
NADS2	atp[c] + dnad[c] + gln-L[c] + h2o[c] <==> amp[c] + glu-L[c] + h[c] + nad[c] + ppi[c]	0	1000	0	1000
GHMT2	gly[c] + h2o[c] + mlthf[c] <==> ser-L[c] + thf[c]	-1000	1000	-1000	1000
GLYTRS	atp[c] + gly[c] + trnagly[c] <==> amp[c] + ppi[c] + glytrna[c]	0	1000	0	1000
PGCD	3pg[c] + nad[c] <==> 3php[c] + h[c] + nadh[c]	-1000	1000	-1000	1000
PSERT	akg[c] + pser-L[c] <==> 3php[c] + glu-L[c]	-1000	1000	-1000	1000
PSP_L	h2o[c] + pser-L[c] <==> pi[c] + ser-L[c]	0	1000	0	1000
R08576	pser-L[c] + trnacys[c] + atp[c] <==> cystrna_pser[c] + amp[c] + ppi[c]	0	1000	0	1000
SERTRS	atp[c] + ser-L[c] + trnaser[c] <==> amp[c] + ppi[c] + sertrna[c]	0	1000	0	1000
ACYP	13dpg[c] + h2o[c] <==> 3pg[c] + h[c] + pi[c]	0	1000	0	1000
ENO	2pg[c] <==> h2o[c] + pep[c]	-1000	1000	-1000	1000
FBA	fdp[c] <==> dhap[c] + g3p[c]	-1000	1000	-1000	1000
FBP	fdp[c] + h2o[c] <==> f6p[c] + pi[c]	0	1000	0	1000
GAPD	g3p[c] + nad[c] + pi[c] <==> 13dpg[c] + h[c] + nadh[c]	-1000	1000	-1000	1000
GK_adp_	adp[c] + glc-D[c] <==> amp[c] + g6p[c] + h[c]	0	1000	0	1000
PFK_adp_	adp[c] + f6p[c] <==> amp[c] + fdp[c] + h[c]	0	1000	0	1000
PGI	g6p[c] <==> f6p[c]	-1000	1000	-1000	1000
PGK	3pg[c] + atp[c] <==> 13dpg[c] + adp[c]	-1000	1000	-1000	1000
PGM	2pg[c] <==> 3pg[c]	-1000	1000	-1000	1000
PPS	atp[c] + h2o[c] + pyr[c] <==> amp[c] + (2) h[c] + pep[c] + pi[c]	0	1000	0	1000
PYK	adp[c] + h[c] + pep[c] <==> atp[c] + pyr[c]	0	1000	0	1000
PYRDC	h[c] + pyr[c] <==> acald[c] + co2[c]	0	1000	0	1000
TPI	g3p[c] <==> dhap[c]	-1000	1000	-1000	1000
ATPPRT	ppi[c] + prbatp[c] <==> atp[c] + prpp[c]	-1000	1000	-1000	1000
HISTD	h2o[c] + histd[c] + (2) nad[c] <==> (3) h[c] + his-L[c] + (2) nadh[c]	0	1000	0	1000
HISTP	h2o[c] + hisp[c] <==> histd[c] + pi[c]	0	1000	0	1000
HISTRS	atp[c] + his-L[c] + trnahis[c] <==> amp[c] + ppi[c] + histrna[c]	0	1000	0	1000
HSTPT	akg[c] + hisp[c] <==> glu-L[c] + imacp[c]	-1000	1000	-1000	1000
IG3PS	gln-L[c] + prlp[c] <==> aicar[c] + eig3p[c] + glu-L[c] + h[c]	0	1000	0	1000
IGPDH	eig3p[c] <==> h2o[c] + imacp[c]	0	1000	0	1000
NBAHH	carn[c] + h2o[c] <==> ala-B[c] + his-L[c] + h[c]	0	1000	0	1000
PRAMPC	h2o[c] + prbamp[c] <==> prfp[c]	0	1000	0	1000
PRATPP	h2o[c] + prbatp[c] <==> h[c] + ppi[c] + prbamp[c]	0	1000	0	1000
PRMICIi	prfp[c] <==> prlp[c]	0	1000	0	1000
PRPPS	atp[c] + r5p[c] <==> amp[c] + h[c] + prpp[c]	-1000	1000	-1000	1000
RPI	r5p[c] <==> ru5p-D[c]	-1000	1000	-1000	1000
ACACT1	(2) accoa[c] <==> aacoa[c] + coa[c]	-1000	1000	-1000	1000
ACNPLYS	acnam[c] + pi[c] <==> h2o[c] + pep[c] + acmana[c]	-1000	1000	-1000	1000
AGAIAGT	dpgpi[c] + uacgam[c] <==> agdpgpi[c] + h[c] + udp[c]	0	1000	0	1000
AGAID	agdpgpi[c] + h2o[c] <==> ac[c] + gdpgpi[c]	0	1000	0	1000
ASD	dpgps[c] + h[c] <==> co2[c] + dpgpe[c]	0	1000	0	1000
ATGH	dggpg[c] + (8) h[c] + (8) nadph[c] <==> dpgpg[c] + (8) nadp[c]	0	1000	0	1000
ATIH	dggpi[c] + (8) h[c] + (8) nadph[c] <==> dpgpi[c] + (8) nadp[c]	0	1000	0	1000
ATSH	dgggps[c] + (8) h[c] + (8) nadph[c] <==> dpgps[c] + (8) nadp[c]	0	1000	0	1000
CDGGGPP3	cdgggp[c] + glyc1p[c] <==> cmp[c] + dggpgp[c] + h[c]	0	1000	0	1000
CDGGGPP4	3hcdgggp[c] + glyc1p[c] <==> 3hdggpgp[c] + cmp[c] + h[c]	0	1000	0	1000
CDGGGS	ctp[c] + dgggp[c] + h[c] <==> cdgggp[c] + ppi[c]	0	1000	0	1000
CDGGGS2	3hdgggp[c] + ctp[c] + h[c] <==> 3hcdgggp[c] + ppi[c]	0	1000	0	1000
CDGGGSAT	cdgggp[c] + ser-L[c] <==> cmp[c] + dgggps[c] + h[c]	0	1000	0	1000
CDGGGSAT2	3hcdgggp[c] + ser-L[c] <==> 3hdgggps[c] + cmp[c] + h[c]	0	1000	0	1000
CDGGIPT	cdgggp[c] + inost[c] <==> cmp[c] + dggpi[c] + h[c]	0	1000	0	1000
CDGGIPT2	3hcdgggp[c] + inost[c] <==> 3hdggpi[c] + cmp[c] + h[c]	0	1000	0	1000
DGGGPS	ggdp[c] + gggp[c] <==> dgggp[c] + ppi[c]	0	1000	0	1000
DGGGPS2	3hggdp[c] + gggp[c] <==> 3hdgggp[c] + ppi[c]	0	1000	0	1000
DGGPGP	dggpgp[c] + h2o[c] <==> dggpg[c] + pi[c]	0	1000	0	1000
DGGPGP2	3hdggpgp[c] + h2o[c] <==> 3hdggpg[c] + pi[c]	0	1000	0	1000
DGLYOX	glyald[c] + h2o[c] + nad[c] <==> glyc-R[c] + (2) h[c] + nadh[c]	0	1000	0	1000
DMATT	dmpp[c] + ipdp[c] <==> grdp[c] + ppi[c]	0	1000	0	1000
DMATT2	ipdp[c] + m3hdp[c] <==> 3hgrdp[c] + ppi[c]	0	1000	0	1000
FRTT	frdp[c] + ipdp[c] <==> ggdp[c] + ppi[c]	0	1000	0	1000
FRTT2	3hfrdp[c] + ipdp[c] <==> 3hggdp[c] + ppi[c]	0	1000	0	1000
G1PACT	accoa[c] + gam1p[c] <==> acgam1p[c] + coa[c] + h[c]	0	1000	0	1000
G1PDH	glyc1p[c] + nad[c] <==> dhap[c] + h[c] + nadh[c]	-1000	1000	-1000	1000
G1PTT	dttp[c] + g1p[c] + h[c] <==> dtdpglu[c] + ppi[c]	0	1000	0	1000
GALTNS	udpgal[c] <==> galactan[c] + h[c] + udp[c]	0	1000	0	1000
GGDPRED	ggdp[c] + (3) h[c] + (3) nadph[c] <==> (3) nadp[c] + phydp[c]	0	1000	0	1000
GGGPS	ggdp[c] + glyc1p[c] <==> gggp[c] + ppi[c]	0	1000	0	1000
GLYCDx	glyc[c] + nad[c] <==> dha[c] + h[c] + nadh[c]	0	1000	0	1000
GRTT	grdp[c] + ipdp[c] <==> frdp[c] + ppi[c]	0	1000	0	1000
GRTT2	3hgrdp[c] + ipdp[c] <==> 3hfrdp[c] + ppi[c]	0	1000	0	1000
HASD	3hdpgps[c] + h[c] <==> 3hdpgpe[c] + co2[c]	0	1000	0	1000
HATGH	3hdggpg[c] + (7) h[c] + (7) nadph[c] <==> 3hdpgpg[c] + (7) nadp[c]	0	1000	0	1000
HATIH	3hdggpi[c] + (7) h[c] + (7) nadph[c] <==> 3hdpgpi[c] + (7) nadp[c]	0	1000	0	1000
HATSH	3hdgggps[c] + (7) h[c] + (7) nadph[c] <==> 3hdpgps[c] + (7) nadp[c]	0	1000	0	1000
HBZOPT	4hbz[c] + octdp[c] <==> 3ophb[c] + ppi[c]	0	1000	0	1000
HMGCOARi	(2) h[c] + hmgcoa[c] + (2) nadph[c] <==> coa[c] + mev-R[c] + (2) nadp[c]	0	1000	0	1000
HMGCOASi	aacoa[c] + accoa[c] + h2o[c] <==> coa[c] + h[c] + hmgcoa[c]	0	1000	0	1000
IPDPH	ipdp[c] + h2o[c] <==> m3hdp[c]	-1000	1000	-1000	1000
IPPK	ipp[c] + atp[c] <==> adp[c] + ipdp[c]	0	1000	0	1000
MEVK1	atp[c] + mev-R[c] <==> 5pmev[c] + adp[c] + h[c]	0	1000	0	1000
OCTDPSYN	hepdp[c] + ipdp[c] <==> octdp[c] + ppi[c]	0	1000	0	1000
PGAMS	uacgam[c] <==> polyacgal[c] + h[c] + udp[c]	0	1000	0	1000
PGAMT	gam6p[c] <==> gam1p[c]	0	1000	0	1000
PGLCURS	udpglcur[c] <==> polyglcur[c] + h[c] + udp[c]	0	1000	0	1000
PMVD	5pmev[c] + h[c] <==> co2[c] + h2o[c] + ipp[c]	0	1000	0	1000
R04215	ctp[c] + glnam[c] <==> glnamcmp[c] + ppi[c]	0	1000	0	1000
R05680	glyc1p[c] + nadp[c] <==> dhap[c] + h[c] + nadph[c]	0	1000	0	1000
TDPDRE	dtdp4d6dg[c] <==> dtdp4d6dm[c]	0	1000	0	1000
TDPDRR	dtdp4d6dm[c] + h[c] + nadph[c] <==> dtdprmn[c] + nadp[c]	0	1000	0	1000
TDPGDH	dtdpglu[c] <==> dtdp4d6dg[c] + h2o[c]	0	1000	0	1000
UAG2EMA	h2o[c] + uacgam[c] <==> h[c] + udp[c] + acmana[c]	0	1000	0	1000
UAGDP	acgam1p[c] + h[c] + utp[c] <==> ppi[c] + uacgam[c]	0	1000	0	1000
MFRBS	4gggaepmamfr[c] + glu-L[c] <==> mfr_b[c] + h2o[c]	0	1000	0	1000
MFRS1	dhap[c] + pep[c] + h2o[c] <==> mfrbi1[c]	0	1000	0	1000
MFRS10	4gaepmamfr[c] + glu-L[c] <==> 4ggaepmamfr[c] + h2o[c]	0	1000	0	1000
MFRS11	4ggaepmamfr[c] + glu-L[c] <==> 4gggaepmamfr[c] + h2o[c]	0	1000	0	1000
MFRS2	mfrbi1[c] <==> mfrbi2[c] + pi[c]	0	1000	0	1000
MFRS3	mfrbi2[c] <==> mfrbi3[c] + h2o[c]	0	1000	0	1000
MFRS4	mfrbi3[c] <==> mfrbi4[c]	0	1000	0	1000
MFRS5	mfrbi4[c] <==> 24sf[c] + h2o[c]	0	1000	0	1000
MFRS6	24sf[c] + atp[c] + nadh[c] + h[c] <==> 2frald[c] + adp[c] + pi[c] + nad[c]	0	1000	0	1000
MFRS7	2frald[c] + glu-L[c] <==> 2mafr[c] + akg[c]	0	1000	0	1000
MFRS8	tym[c] + 2mafr[c] <==> aepmamfr[c] + pi[c]	0	1000	0	1000
MFRS9	aepmamfr[c] + glu-L[c] <==> 4gaepmamfr[c] + h2o[c]	0	1000	0	1000
TYRCBOX	h[c] + tyr-L[c] <==> co2[c] + tym[c]	0	1000	0	1000
ACKr	ac[c] + atp[c] <==> actp[c] + adp[c]	-1000	1000	-1000	1000
ATPS4r	(1) h[e] + (3) na1[e] + adp[c] + pi[c] <==> (0) h[c] + (3) na1[c] + atp[c] + h2o[c]	0	1000	0	1000
CM5HBCMT	com[c] + m5hbc[c] <==> mcom[c] + 5hbc_red[c] + h[c]	-1000	1000	-1000	1000
CODH2	co[c] + (2) fdox[c] + h2o[c] <==> co2[c] + (2) fdred[c] + (2) h[c]	0	1000	0	1000
CODH2_SIDERXN	co[c] + h2o[c] <==> for[c] + h[c]	0	1000	0	1000
CODH3	co[c] + coa[c] + mh4spt[c] <==> h4spt[c] + accoa[c]	0	1000	0	1000
CODHr	accoa[c] + (2) fdox[c] + h2o[c] + h4spt[c] <==> co2[c] + coa[c] + (2) fdred[c] + (2) h[c] + mh4spt[c]	-1000	1000	-1000	1000
DMAMT	dma[c] + h[c] + 5hbc_red[c] <==> mma[c] + m5hbc[c]	0	1000	0	1000
F4D	f420-2h2[c] + mphen[c] <==> f420-2[c] + (1) h[e] + mphenh2[c]	0	1000	0	1000
F4MTSPD	f420-2h2[c] + menylh4spt[c] <==> f420-2[c] + (2) h[c] + mleneh4spt[c]	-1000	1000	-1000	1000
F4MTSPR	f420-2h2[c] + mleneh4spt[c] <==> f420-2[c] + mh4spt[c] + h[c]	-1000	1000	-1000	1000
FAE	fald[c] + h4spt[c] <==> mleneh4spt[c] + h2o[c]	0	1000	0	1000
FMFD_b_	co2[c] + (2) fdred[c] + (2) h[c] + mfr_b[c] <==> (2) fdox[c] + formmfr_b[c] + h2o[c]	-1000	1000	-1000	1000
FMFTSPFT_b_	formmfr_b[c] + h4spt[c] <==> formh4spt[c] + mfr_b[c]	-1000	1000	-1000	1000
HDR	hsfd[c] + mphenh2[c] + (2) h[c] <==> cob[c] + com[c] + (2) h[e] + mphen[c]	0	1000	0	0
HDR-2	(4) fdred[c] + f420-2[c] + hsfd[c] + (5) h[c] <==> (4) fdox[c] + com[c] + cob[c] + f420-2h2[c]	0	1000	0	0
MCMMT	meoh[c] + 5hbc_red[c] + h[c] <==> h2o[c] + m5hbc[c]	0	1000	-1000	1000
MCR	cob[c] + mcom[c] <==> ch4[c] + hsfd[c]	0	1000	0	0
MMAMT	h[c] + mma[c] + 5hbc_red[c] <==> nh4[c] + m5hbc[c]	0	1000	0	1000
MSS	h2s[c] + m5hbc[c] <==> ch4s[c] + 5hbc_red[c] + h[c]	0	1000	0	1000
MTCMMT	dms[c] + h[c] + 5hbc_red[c] <==> ch4s[c] + m5hbc[c]	-1000	1000	-1000	1000
MTR_BYPASS	h[c] + mh4spt[c] + 5hbc_red[c] <==> h4spt[c] + m5hbc[c]	0	1000	0	0
MTSPC	formh4spt[c] + h[c] <==> h2o[c] + menylh4spt[c]	-1000	1000	-1000	1000
MTSPCMMT	h[c] + mh4spt[c] + 5hbc_red[c] + (2) na1[c] <==> h4spt[c] + m5hbc[c] + (2) na1[e]	-1000	1000	-1000	1000
PTAr	accoa[c] + pi[c] <==> actp[c] + coa[c]	-1000	1000	-1000	1000
RNF	(4) na1[c] + (2) fdred[c] + (2) h[c] + mphen[c] <==> (4) na1[e] + (2) fdox[c] + mphenh2[c]	0	1000	0	1000
TMAMT	tma[c] + 5hbc_red[c] + h[c] <==> dma[c] + m5hbc[c]	0	1000	0	1000
FRNR	(2) fdred[c] + h[c] + nadp[c] <==> (2) fdox[c] + nadph[c]	0	1000	0	0
F4NR	(1) f420-2h2[c] + nadp[c] <==> (1) f420-2[c] + nadph[c] + (2) h[c]	-1000	1000	-1000	1000
AHC	ahcys[c] + h2o[c] <==> adn[c] + hcys-L[c]	0	1000	0	1000
AHSERL2	achms[c] + h2s[c] <==> ac[c] + h[c] + hcys-L[c]	0	1000	0	1000
HSERTA	accoa[c] + hom-L[c] <==> achms[c] + coa[c]	0	1000	0	1000
METAT	atp[c] + h2o[c] + met-L[c] <==> amet[c] + pi[c] + ppi[c]	0	1000	0	1000
METGL	h2o[c] + met-L[c] <==> 2obut[c] + ch4s[c] + nh4[c]	0	1000	0	1000
METS	5mthf[c] + hcys-L[c] <==> met-L[c] + thf[c]	0	1000	0	1000
METTRS	atp[c] + met-L[c] + trnamet[c] <==> amp[c] + ppi[c] + mettrna[c]	0	1000	0	1000
HCARNHYD	4abut[c] + his-L[c] + h[c] <==> h2o[c] + hcarn[c]	0	1000	0	1000
NTRIR2x	(5) h[c] + (3) nadh[c] + no2[c] <==> (2) h2o[c] + (3) nad[c] + nh4[c]	0	1000	0	1000
NTRIR2y	(5) h[c] + (3) nadph[c] + no2[c] <==> (2) h2o[c] + (3) nadp[c] + nh4[c]	0	1000	0	1000
ADD	ade[c] + h[c] + h2o[c] <==> hxan[c] + nh4[c]	0	1000	0	1000
ADK1	amp[c] + atp[c] <==> (2) adp[c]	-1000	1000	-1000	1000
ADK2	amp[c] + pppi[c] <==> adp[c] + ppi[c]	-1000	1000	-1000	1000
ADK3	amp[c] + gtp[c] <==> adp[c] + gdp[c]	-1000	1000	-1000	1000
ADK4	amp[c] + itp[c] <==> adp[c] + idp[c]	-1000	1000	-1000	1000
ADKd	damp[c] + datp[c] <==> (2) dadp[c]	-1000	1000	-1000	1000
ADNCYC	atp[c] <==> camp[c] + ppi[c]	0	1000	0	1000
ADNK1	adn[c] + atp[c] <==> adp[c] + amp[c] + h[c]	0	1000	0	1000
ADPT	amp[c] + ppi[c] <==> ade[c] + prpp[c]	-1000	1000	-1000	1000
ADSL2	25aics[c] <==> aicar[c] + fum[c]	-1000	1000	-1000	1000
AICART	10fthf[c] + aicar[c] <==> fprica[c] + thf[c]	-1000	1000	-1000	1000
AIRC2	air[c] + atp[c] + hco3[c] <==> adp[c] + h[c] + pi[c] + 5caiz[c]	0	1000	0	1000
AIRC3	5aizc[c] <==> 5caiz[c]	-1000	1000	-1000	1000
ATPFORTRX	aicar[c] + atp[c] + for[c] <==> adp[c] + fprica[c] + pi[c]	0	1000	0	1000
ATPHs	atp[c] + h[c] + h2o[c] <==> itp[c] + nh4[c]	0	1000	0	1000
CSND	csn[c] + h[c] + h2o[c] <==> nh4[c] + ura[c]	0	1000	0	1000
CTPS1	atp[c] + nh4[c] + utp[c] <==> adp[c] + ctp[c] + (2) h[c] + pi[c]	0	1000	0	1000
CTPS2	atp[c] + gln-L[c] + h2o[c] + utp[c] <==> adp[c] + ctp[c] + glu-L[c] + (2) h[c] + pi[c]	0	1000	0	1000
CYTDK1	atp[c] + cytd[c] <==> adp[c] + cmp[c] + h[c]	0	1000	0	1000
CYTDK3	itp[c] + cytd[c] <==> idp[c] + cmp[c] + h[c]	0	1000	0	1000
CYTK1	atp[c] + cmp[c] <==> adp[c] + cdp[c]	-1000	1000	-1000	1000
CYTK2	atp[c] + dcmp[c] <==> adp[c] + dcdp[c]	-1000	1000	-1000	1000
CYTK5	ctp[c] + dcmp[c] <==> cdp[c] + dcdp[c]	-1000	1000	-1000	1000
DADK	atp[c] + damp[c] <==> adp[c] + dadp[c]	-1000	1000	-1000	1000
DATPHs	datp[c] + h[c] + h2o[c] <==> ditp[c] + nh4[c]	0	1000	0	1000
DCMPDA	dcmp[c] + h[c] + h2o[c] <==> dump[c] + nh4[c]	-1000	1000	-1000	1000
DCTPD	dctp[c] + h[c] + h2o[c] <==> dutp[c] + nh4[c]	0	1000	0	1000
DHORD7	dhor-S[c] + f420-2[c] + h[c] <==> f420-2h2[c] + orot[c]	-1000	1000	-1000	1000
DHORTS	dhor-S[c] + h2o[c] <==> cbasp[c] + h[c]	-1000	1000	-1000	1000
DNADDP	dnad[c] + h2o[c] <==> amp[c] + (2) h[c] + nicrnt[c]	0	1000	0	1000
DTMPK	atp[c] + dtmp[c] <==> adp[c] + dtdp[c]	-1000	1000	-1000	1000
DURIPP	duri[c] + pi[c] <==> 2dr1p[c] + ura[c]	0	1000	0	1000
DUTPDP	dutp[c] + h2o[c] <==> dump[c] + h[c] + ppi[c]	0	1000	0	1000
GARFT	10fthf[c] + gar[c] <==> fgam[c] + h[c] + thf[c]	0	1000	0	1000
GK1	atp[c] + gmp[c] <==> adp[c] + gdp[c]	-1000	1000	-1000	1000
GMPS	atp[c] + nh4[c] + xmp[c] <==> amp[c] + gmp[c] + (2) h[c] + ppi[c]	0	1000	0	1000
GSNK	atp[c] + gsn[c] <==> adp[c] + gmp[c] + h[c]	0	1000	0	1000
GTPCHIII	gtp[c] + (3) h2o[c] <==> fapy[c] + (2) pi[c] + (2) h[c]	0	1000	0	1000
GTPCHIV	gtp[c] + h2o[c] <==> for[c] + ppi[c] + dhp23cp[c]	0	1000	0	1000
GTPHs	gtp[c] + h[c] + h2o[c] <==> nh4[c] + xtp[c]	0	1000	0	1000
GUACYC	gtp[c] <==> 35cgmp[c] + ppi[c]	0	1000	0	1000
GUAD	gua[c] + h[c] + h2o[c] <==> nh4[c] + xan[c]	0	1000	0	1000
GUAPRT	gmp[c] + ppi[c] <==> gua[c] + prpp[c]	-1000	1000	-1000	1000
HXPRT	hxan[c] + prpp[c] <==> imp[c] + ppi[c]	0	1000	0	1000
IMPC	h2o[c] + imp[c] <==> fprica[c]	-1000	1000	-1000	1000
IMPD	h2o[c] + imp[c] + nad[c] <==> h[c] + nadh[c] + xmp[c]	0	1000	0	1000
INSK	atp[c] + ins[c] <==> adp[c] + h[c] + imp[c]	0	1000	0	1000
MTAP	5mta[c] + pi[c] <==> 5mdr1p[c] + ade[c]	0	1000	0	1000
MTRI	5mdr1p[c] <==> 5mdru1p[c]	0	1000	0	1000
NDPK1	atp[c] + gdp[c] <==> adp[c] + gtp[c]	-1000	1000	-1000	1000
NDPK10	atp[c] + didp[c] <==> adp[c] + ditp[c]	0	1000	0	1000
NDPK2	atp[c] + udp[c] <==> adp[c] + utp[c]	-1000	1000	-1000	1000
NDPK3	atp[c] + cdp[c] <==> adp[c] + ctp[c]	-1000	1000	-1000	1000
NDPK4	atp[c] + dtdp[c] <==> adp[c] + dttp[c]	-1000	1000	-1000	1000
NDPK5	atp[c] + dgdp[c] <==> adp[c] + dgtp[c]	-1000	1000	-1000	1000
NDPK6	atp[c] + dudp[c] <==> adp[c] + dutp[c]	-1000	1000	-1000	1000
NDPK7	atp[c] + dcdp[c] <==> adp[c] + dctp[c]	-1000	1000	-1000	1000
NDPK8	atp[c] + dadp[c] <==> adp[c] + datp[c]	-1000	1000	-1000	1000
NDPK9	atp[c] + idp[c] <==> adp[c] + itp[c]	-1000	1000	-1000	1000
NTD1	dump[c] + h2o[c] <==> duri[c] + pi[c]	0	1000	0	1000
NTD10	h2o[c] + xmp[c] <==> pi[c] + xtsn[c]	0	1000	0	1000
NTD11	h2o[c] + imp[c] <==> ins[c] + pi[c]	0	1000	0	1000
NTD2	h2o[c] + ump[c] <==> pi[c] + uri[c]	0	1000	0	1000
NTD3	dcmp[c] + h2o[c] <==> dcyt[c] + pi[c]	0	1000	0	1000
NTD4	cmp[c] + h2o[c] <==> cytd[c] + pi[c]	0	1000	0	1000
NTD5	dtmp[c] + h2o[c] <==> pi[c] + thymd[c]	0	1000	0	1000
NTD6	damp[c] + h2o[c] <==> dad-2[c] + pi[c]	0	1000	0	1000
NTD7	amp[c] + h2o[c] <==> adn[c] + pi[c]	0	1000	0	1000
NTD8	dgmp[c] + h2o[c] <==> dgsn[c] + pi[c]	0	1000	0	1000
NTD9	gmp[c] + h2o[c] <==> gsn[c] + pi[c]	0	1000	0	1000
NTP1	atp[c] + h2o[c] <==> adp[c] + h[c] + pi[c]	0	1000	0	1000
NTP2	datp[c] + h2o[c] <==> dadp[c] + h[c] + pi[c]	0	1000	0	1000
NTP3	gtp[c] + h2o[c] <==> gdp[c] + h[c] + pi[c]	0	1000	0	1000
NTP4	dgtp[c] + h2o[c] <==> dgdp[c] + h[c] + pi[c]	0	1000	0	1000
NTP5	ctp[c] + h2o[c] <==> cdp[c] + h[c] + pi[c]	0	1000	0	1000
NTP6	dctp[c] + h2o[c] <==> dcdp[c] + h[c] + pi[c]	0	1000	0	1000
NTP7	h2o[c] + utp[c] <==> h[c] + pi[c] + udp[c]	0	1000	0	1000
NTP8	dutp[c] + h2o[c] <==> dudp[c] + h[c] + pi[c]	0	1000	0	1000
NTP9	dttp[c] + h2o[c] <==> dtdp[c] + h[c] + pi[c]	0	1000	0	1000
NTPP11	h2o[c] + xtp[c] <==> h[c] + ppi[c] + xmp[c]	0	1000	0	1000
NTPTP1	dgtp[c] + h2o[c] <==> dgsn[c] + pppi[c]	0	1000	0	1000
OMPDC	h[c] + orot5p[c] <==> co2[c] + ump[c]	0	1000	0	1000
ORPT	orot5p[c] + ppi[c] <==> orot[c] + prpp[c]	-1000	1000	-1000	1000
PPKr	atp[c] + pi[c] <==> ppi[c] + adp[c]	-1000	1000	-1000	1000
PRAGSr	atp[c] + gly[c] + pram[c] <==> adp[c] + gar[c] + h[c] + pi[c]	0	1000	0	1000
PRAIS	atp[c] + fpram[c] <==> adp[c] + air[c] + (2) h[c] + pi[c]	0	1000	0	1000
PRASCS	5aizc[c] + asp-L[c] + atp[c] <==> 25aics[c] + adp[c] + h[c] + pi[c]	-1000	1000	-1000	1000
PRFGS	atp[c] + fgam[c] + gln-L[c] + h2o[c] <==> adp[c] + fpram[c] + glu-L[c] + h[c] + pi[c]	0	1000	0	1000
RNDR1	adp[c] + trdrd[c] <==> dadp[c] + h2o[c] + trdox[c]	0	1000	0	1000
RNDR2	gdp[c] + trdrd[c] <==> dgdp[c] + h2o[c] + trdox[c]	0	1000	0	1000
RNDR3	cdp[c] + trdrd[c] <==> dcdp[c] + h2o[c] + trdox[c]	0	1000	0	1000
RNDR4	trdrd[c] + udp[c] <==> dudp[c] + h2o[c] + trdox[c]	0	1000	0	1000
RNTR1	atp[c] + trdrd[c] <==> datp[c] + h2o[c] + trdox[c]	0	1000	0	1000
RNTR2	gtp[c] + trdrd[c] <==> dgtp[c] + h2o[c] + trdox[c]	0	1000	0	1000
RNTR3	ctp[c] + trdrd[c] <==> dctp[c] + h2o[c] + trdox[c]	0	1000	0	1000
RNTR4	trdrd[c] + utp[c] <==> dutp[c] + h2o[c] + trdox[c]	0	1000	0	1000
TMDK1	atp[c] + thymd[c] <==> adp[c] + dtmp[c] + h[c]	0	1000	0	1000
TMDPP	pi[c] + thymd[c] <==> 2dr1p[c] + thym[c]	0	1000	0	1000
TMDS	dump[c] + mlthf[c] <==> dhf[c] + dtmp[c]	0	1000	0	1000
TRDR	h[c] + nadph[c] + trdox[c] <==> nadp[c] + trdrd[c]	0	1000	0	1000
UMPK	atp[c] + ump[c] <==> adp[c] + udp[c]	-1000	1000	-1000	1000
URIDK2r	atp[c] + dump[c] <==> adp[c] + dudp[c]	-1000	1000	-1000	1000
XPPT	prpp[c] + xan[c] <==> ppi[c] + xmp[c]	0	1000	0	1000
YUMPS	r5p[c] + ura[c] <==> h2o[c] + psd5p[c]	0	1000	0	1000
ACLDC	alac-S[c] + h[c] <==> actn-R[c] + co2[c]	0	1000	0	1000
ADCPS1	adcobhex[c] + appl[c] + atp[c] <==> adocbi[c] + adp[c] + h[c] + pi[c]	0	1000	0	1000
ALACCBX	he2thpp[c] + pyr[c] <==> alac-S[c] + thmpp[c]	0	1000	0	1000
ALDD31	aacald[c] + h2o[c] + nad[c] <==> nadh[c] + gly[c] + (2) h[c]	0	1000	0	1000
ASNTRS2-1	trnaasn[c] + atp[c] + asp-L[c] <==> amp[c] + ppi[c] + asntrna_asp[c]	0	1000	0	1000
ASNTRS2-2	asntrna_asp[c] + gln-L[c] + atp[c] + h2o[c] <==> adp[c] + pi[c] + h[c] + glu-L[c] + asntrna[c]	0	1000	0	1000
ASPO2y	asp-L[c] + nadp[c] <==> h[c] + iasp[c] + nadph[c]	0	1000	0	1000
ATPM	atp[c] + h2o[c] <==> adp[c] + h[c] + pi[c]	2.5	1000	2.5	1000
CAT	(2) h2o2[c] <==> (2) h2o[c] + o2[c]	0	1000	0	1000
CMLDC	2c25dho[c] + h[c] <==> co2[c] + 5odhf2a[c]	0	1000	0	1000
CMPSAS	acnam[c] + ctp[c] <==> cmpacna[c] + ppi[c]	0	1000	0	1000
F4H2O	(2) f420-2h2[c] + o2[c] <==> (2) f420-2[c] + (2) h2o[c] + (2) h[c]	0	1000	0	1000
GCC	dhlpro[c] + nad[c] <==> h[c] + lpro[c] + nadh[c]	0	1000	0	1000
GLYOX	lgt-S[c] + h2o[c] <==> gthrd[c] + h[c] + lac-D[c]	0	1000	0	1000
HCO3E	co2[c] + h2o[c] <==> h[c] + hco3[c]	-1000	1000	-1000	1000
MHPGLUT	hcys-L[c] + mhpglu[c] <==> hpglu[c] + met-L[c]	0	1000	0	1000
MHPGLUT2	ahcys[c] + h[c] + mhpglu[c] <==> amet[c] + hpglu[c]	0	1000	0	1000
MI3PS	g6p[c] <==> mi3p-D[c]	0	1000	0	1000
NIT_n1p4	(16) atp[c] + (8) fdred[c] + (16) h2o[c] + n2[c] <==> (16) adp[c] + (8) fdox[c] + (6) h[c] + h2[c] + (2) nh4[c] + (16) pi[c]	0	1000	0	1000
NMNHYD	h2o[c] + nmn[c] <==> pi[c] + rnam[c]	0	1000	0	1000
OXADC	h[c] + oxa[c] <==> co2[c] + for[c]	0	1000	0	1000
PPK2	atp[c] + ppi[c] <==> adp[c] + pppi[c]	0	1000	0	1000
PRPPP	h2o[c] + prpp[c] <==> h[c] + pi[c] + r15bp[c]	0	1000	0	1000
PYRS-1	amet[c] + 1pyr5c[c] <==> 1pyr4m5c[c] + ahcys[c] + h[c]	0	1000	0	1000
PYRS-2	1pyr4m5c[c] + lys-L[c] + atp[c] <==> pyr-L[c] + adp[c] + pi[c] + h[c]	0	1000	0	1000
PYRTRS	pyr-L[c] + atp[c] + trnaala[c] <==> amp[c] + ppi[c] + pyrtrna[c]	0	1000	0	1000
R07405	5c5pdriaz[c] <==> 5aizc[c]	0	1000	0	1000
RBPI	r15bp[c] <==> rb15bp[c]	0	1000	0	1000
SDPTA	akg[c] + sl26da[c] <==> glu-L[c] + sl2a6o[c]	0	1000	0	1000
SPODM	(2) h[c] + (2) o2-[c] <==> h2o2[c] + o2[c]	0	1000	0	1000
SULR2	h2s[c] + (3) f420-2[c] + (3) h2o[c] + h[c] <==> (3) f420-2h2[c] + so3[c]	-1000	1000	-1000	1000
4ASD	4as[c] <==> h2o[c] + 4das[c]	0	1000	0	1000
4DHSD	4adhs[c] + (2) h[c] + nadh[c] <==> nad[c] + 4as[c]	0	1000	0	1000
4DHSS	4adhq[c] <==> 4adhs[c] + h2o[c] + h[c]	0	1000	0	1000
BRFAPS	4abz[c] + h[c] + prpp[c] <==> Brfap[c] + co2[c] + ppi[c]	0	1000	0	1000
DHNPA2	dhnpt[c] <==> 6hmhpt[c] + gcald[c] + h[c]	0	1000	0	1000
DHPCPH	dhp23cp[c] + h2o[c] <==> dhpmp[c] + h[c]	0	1000	0	1000
DHPS3	6hmhptpp[c] + Brfap[c] + h[c] <==> dhrfap[c] + ppi[c]	0	1000	0	1000
DHQAT	3dhq[c] + nh4[c] <==> 4adhq[c] + h2o[c]	0	1000	0	1000
DNMPPA	dhpmp[c] + h2o[c] <==> dhnpt[c] + pi[c]	0	1000	0	1000
H2MPTR	f420-2h2[c] + h2mpt[c] <==> f420-2[c] + h4mpt[c] + h[c]	0	1000	0	1000
H4MPTGL_atp_	atp[c] + glu-L[c] + h4mpt[c] <==> adp[c] + h[c] + h4spt[c] + pi[c]	0	1000	0	1000
H4MPTGL_gtp_	glu-L[c] + gtp[c] + h4mpt[c] <==> gdp[c] + h[c] + h4spt[c] + pi[c]	0	1000	0	1000
H4MPTS10	dhadrp[c] + h2o[c] <==> dhadr[c] + pi[c]	0	1000	0	1000
H4MPTS11	dhadr[c] + prpp[c] <==> dhadrpr[c] + ppi[c]	0	1000	0	1000
H4MPTS12	atp[c] + dhadrpr[c] <==> adp[c] + dhadrdpr[c]	0	1000	0	1000
H4MPTS13	atp[c] + dhadrdpr[c] <==> adp[c] + dhadrtpr[c]	0	1000	0	1000
H4MPTS14	S2hglut[c] + dhadrtpr[c] <==> dmh2mpt[c] + ppi[c]	0	1000	0	1000
H4MPTS15	amet[c] + dmh2mpt[c] <==> ahcys[c] + h[c] + mmh2mpt[c]	0	1000	0	1000
H4MPTS16	amet[c] + mmh2mpt[c] <==> ahcys[c] + h[c] + h2mpt[c]	0	1000	0	1000
H4MPTS9	dhrfap[c] + f420-2h2[c] <==> dhadrp[c] + f420-2[c] + h[c]	0	1000	0	1000
HPPK2	6hmhpt[c] + atp[c] <==> 6hmhptpp[c] + amp[c] + h[c]	0	1000	0	1000
BLAT	36dahx[c] + accoa[c] <==> coa[c] + h[c] + nabl[c]	0	1000	0	1000
DAPDC	26dap-M[c] + h[c] <==> co2[c] + lys-L[c]	0	1000	0	1000
DAPE	26dap-LL[c] <==> 26dap-M[c]	-1000	1000	-1000	1000
DAPNH4T	glu-L[c] + thdp[c] + h2o[c] <==> akg[c] + 26dap-LL[c]	0	1000	0	1000
DHDPRx	nad[c] + thdp[c] <==> 23dhdp[c] + h[c] + nadh[c]	-1000	1000	-1000	1000
DHDPRy	nadp[c] + thdp[c] <==> 23dhdp[c] + h[c] + nadph[c]	-1000	1000	-1000	1000
DHDPS	aspsa[c] + pyr[c] <==> 23dhdp[c] + (2) h2o[c]	0	1000	0	1000
HCITS	accoa[c] + akg[c] + h2o[c] <==> coa[c] + h[c] + hcit[c]	0	1000	0	1000
HSK	atp[c] + hom-L[c] <==> adp[c] + h[c] + phom[c]	0	1000	0	1000
LYSAM	lys-L[c] <==> 36dahx[c]	0	1000	0	1000
LYSTRS	atp[c] + lys-L[c] + trnalys[c] <==> amp[c] + ppi[c] + lystrna[c]	0	1000	0	1000
THRA2i	athr-L[c] <==> acald[c] + gly[c]	0	1000	0	1000
THRAr	thr-L[c] <==> acald[c] + gly[c]	-1000	1000	-1000	1000
THRS	h2o[c] + phom[c] <==> pi[c] + thr-L[c]	0	1000	0	1000
THRTRS	atp[c] + thr-L[c] + trnathr[c] <==> amp[c] + ppi[c] + thrtrna[c]	0	1000	0	1000
4ABZt2r	4abz[e] + h[e] <==> 4abz[c] + h[c]	0	1000	0	1000
ACt3r	ac[e] <==> ac[c]	-1000	1000	-1000	1000
ACTNt2r	actn-R[c] + (0) h[c] <==> actn-R[e] + (0) h[e]	0	1000	0	1000
ALACt2r	alac-S[e] + h[e] <==> alac-S[c] + h[c]	0	1000	0	1000
ALAt4r	ala-L[e] + na1[e] <==> ala-L[c] + na1[c]	0	1000	0	1000
ATPS1	atp[c] + h[c] + h2o[c] <==> adp[c] + (2) h[e] + pi[c]	0	1000	0	0
BTNabc	btn[e] + atp[c] + h2o[c] <==> btn[c] + adp[c] + pi[c] + h[c]	0	1000	0	1000
BTNt2i	btn[e] + h[e] <==> btn[c] + h[c]	0	1000	0	1000
CA2abc	atp[c] + ca2[e] + h2o[c] <==> adp[c] + ca2[c] + h[c] + pi[c]	0	1000	0	1000
CAt6	ca2[c] + na1[e] <==> ca2[e] + na1[c]	-1000	1000	-1000	1000
CBIabc	atp[c] + cbi[e] + h2o[c] <==> adp[c] + cbi[c] + h[c] + pi[c]	0	1000	0	1000
CBL1abc	atp[c] + cbl1[e] + h2o[c] <==> adp[c] + cbl1[c] + h[c] + pi[c]	0	1000	0	1000
CBL1HBIabc	atp[c] + cbl1hbi[e] + h2o[c] <==> adp[c] + cbl1hbi[c] + h[c] + pi[c]	0	1000	0	1000
CD2abc1	atp[c] + cd2[c] + h2o[c] <==> adp[c] + cd2[e] + h[c] + pi[c]	0	1000	0	1000
CD2t4	cd2[c] + h[e] + k[e] <==> cd2[e] + h[c] + k[c]	-1000	1000	0	0
CH4St	ch4s[e] <==> ch4s[c]	-1000	1000	-1000	1000
CH4t	ch4[c] <==> ch4[e]	-1000	1000	-1000	1000
Clt	cl[e] <==> cl[c]	-1000	1000	-1000	1000
CO2t	co2[c] <==> co2[e]	-1000	1000	-1000	1000
Coabc	atp[c] + cobalt2[e] + h2o[c] <==> adp[c] + cobalt2[c] + h[c] + pi[c]	0	1000	0	1000
COBALTt5	cobalt2[c] <==> cobalt2[e]	-1000	1000	-1000	1000
COt	co[e] <==> co[c]	0	1000	0	1000
Cuabc	atp[c] + cu2[e] + h2o[c] <==> adp[c] + cu2[c] + h[c] + pi[c]	0	1000	0	1000
Cut1	atp[c] + cu2[c] + h2o[c] <==> adp[c] + cu2[e] + h[c] + pi[c]	0	1000	0	1000
CYSt2r	cys-L[e] + h[e] <==> cys-L[c] + h[c]	0	1000	0	1000
DMAt	h[e] + dma[e] <==> h[c] + dma[c]	0	1000	0	1000
DMSt	dms[e] <==> dms[c]	0	1000	-1000	1000
ETHAt6	etha[e] + h[e] <==> etha[c] + h[c]	0	1000	0	1000
FE2abc	atp[c] + fe2[e] + h2o[c] <==> adp[c] + fe2[c] + h[c] + pi[c]	0	1000	0	1000
FE3abc	atp[c] + fe3[e] + h2o[c] <==> adp[c] + fe3[c] + h[c] + pi[c]	0	1000	0	1000
FEDCabc	atp[c] + (2) cit[e] + fe3[e] + h2o[c] <==> adp[c] + (2) cit[c] + fe3[c] + h[c] + pi[c]	0	1000	0	1000
FOLt	fol[e] + h[e] <==> fol[c] + h[c]	-1000	1000	-1000	1000
FORt	for[c] + (0) h[c] <==> for[e] + (0) h[e]	-1000	1000	-1000	1000
GCALDt	gcald[e] <==> gcald[c]	-1000	1000	-1000	1000
GLCNt2r	glcn[e] + h[e] <==> glcn[c] + h[c]	0	1000	0	1000
GLUt2r	glu-L[e] + h[e] <==> glu-L[c] + h[c]	0	1000	0	1000
GLUt4	glu-L[e] + na1[e] <==> glu-L[c] + na1[c]	0	1000	0	1000
GLYBabc	atp[c] + glyb[e] + h2o[c] <==> adp[c] + glyb[c] + h[c] + pi[c]	0	1000	0	1000
GLYt4r	gly[e] + na1[e] <==> gly[c] + na1[c]	-1000	1000	-1000	1000
H2Ot	h2o[e] <==> h2o[c]	-1000	1000	-1000	1000
H2St	h2s[e] <==> h2s[c]	-1000	1000	-1000	1000
H2td	h2[c] <==> h2[e]	-1000	1000	-1000	1000
HKt	atp[c] + h2o[c] + k[e] <==> adp[c] + h[e] + k[c] + pi[c]	0	1000	0	0
HPACt2r	4hphac[e] + h[e] <==> 4hphac[c] + h[c]	0	1000	0	1000
ILEt2r	h[e] + ile-L[e] <==> h[c] + ile-L[c]	0	1000	0	1000
IND3ACt2r	h[c] + ind3ac[c] <==> h[e] + ind3ac[e]	0	1000	0	1000
KCCt	cl[c] + k[c] <==> cl[e] + k[e]	0	1000	0	0
Kt2r	h[e] + k[e] <==> h[c] + k[c]	-1000	1000	0	0
LEUt2r	h[e] + leu-L[e] <==> h[c] + leu-L[c]	0	1000	0	1000
LYSt3r	h[e] + lys-L[c] <==> h[c] + lys-L[e]	0	1000	0	1000
MEOHt2	meoh[e] <==> meoh[c]	-1000	1000	-1000	1000
MG2abc	atp[c] + h2o[c] + mg2[e] <==> adp[c] + h[c] + mg2[c] + pi[c]	0	1000	0	1000
MGt5	mg2[c] <==> mg2[e]	-1000	1000	-1000	1000
MMAt	h[e] + mma[e] <==> h[c] + mma[c]	0	1000	0	1000
MNabc	atp[c] + h2o[c] + mn2[e] <==> adp[c] + h[c] + mn2[c] + pi[c]	0	1000	0	1000
MOBDabc	atp[c] + h2o[c] + mobd[e] <==> adp[c] + h[c] + mobd[c] + pi[c]	0	1000	0	1000
N2tr	n2[e] <==> n2[c]	-1000	1000	-1000	1000
Naabc	atp[c] + h2o[c] + na1[c] <==> adp[c] + h[c] + pi[c] + na1[e]	0	1000	0	1000
NACUP	nac[e] <==> nac[c]	0	1000	0	1000
NaKt_1	atp[c] + h2o[c] + k[e] + na1[c] <==> adp[c] + h[c] + k[c] + na1[e] + pi[c]	0	1000	0	0
NAt3_1	(1) h[e] + (2) na1[c] <==> (1) h[c] + (2) na1[e]	-1000	1000	-1000	1000
NCCt	na1[e] + cl[c] <==> na1[c] + cl[e]	0	1000	0	0
NH4t	nh4[e] <==> nh4[c]	-1000	1000	-1000	1000
NIabc	atp[c] + h2o[c] + ni2[e] <==> adp[c] + h[c] + ni2[c] + pi[c]	0	1000	0	1000
PACt2r	h[e] + pac[e] <==> h[c] + pac[c]	0	1000	0	1000
PIabc	atp[c] + h2o[c] + pi[e] <==> adp[c] + h[c] + (2) pi[c]	0	1000	0	1000
PIt	pi[e] + h[e] <==> pi[c] + h[c]	0	1000	0	1000
PNTOt2	h[e] + pnto-R[e] <==> h[c] + pnto-R[c]	0	1000	0	1000
PPA_1	h2o[c] + ppi[c] <==> h[e] + (2) pi[c]	0	1000	0	1000
PPA_3	h2o[c] + ppi[c] + na1[c] <==> na1[e] + (2) pi[c] + h[c]	0	1000	0	1000
PROabc	atp[c] + h2o[c] + pro-L[e] <==> adp[c] + h[c] + pi[c] + pro-L[c]	0	1000	0	1000
PROt4	na1[e] + pro-L[e] <==> na1[c] + pro-L[c]	0	1000	0	1000
PYRt2	h[e] + pyr[e] <==> h[c] + pyr[c]	-1000	1000	-1000	1000
RIBFLVt2	h[e] + ribflv[e] <==> h[c] + ribflv[c]	0	1000	0	1000
SO4t2	so4[e] + h[e] <==> so4[c] + h[c]	0	1000	0	1000
SULabc	atp[c] + h2o[c] + so4[e] <==> adp[c] + h[c] + pi[c] + so4[c]	0	1000	0	1000
THMabc	atp[c] + h2o[c] + thm[e] <==> adp[c] + h[c] + pi[c] + thm[c]	0	1000	0	1000
TMAt2	h[e] + tma[e] <==> h[c] + tma[c]	0	1000	0	1000
TRPt2r	trp-L[c] + h[c] <==> trp-L[e] + h[e]	0	1000	0	1000
UNK_CBL1DEGt	unknown_cbl1deg[e] <==> unknown_cbl1deg[c]	-1000	1000	-1000	1000
UNK_RBFDEGt	unknown_rbfdeg[e] <==> unknown_rbfdeg[c]	-1000	1000	-1000	1000
VALt2r	h[e] + val-L[e] <==> h[c] + val-L[c]	0	1000	0	1000
WO4abc	wo4[e] + atp[c] + h2o[c] <==> adp[c] + h[c] + pi[c] + wo4[c]	0	1000	0	1000
ZN2t4	zn2[c] + h[e] + k[e] <==> zn2[e] + h[c] + k[c]	-1000	1000	0	0
ZNabc	atp[c] + h2o[c] + zn2[e] <==> adp[c] + h[c] + pi[c] + zn2[c]	0	1000	0	1000
Znabc2	atp[c] + zn2[c] + h2o[c] <==> adp[c] + h[c] + pi[c] + zn2[e]	0	1000	0	1000
ALDD20x	h2o[c] + id3acald[c] + nad[c] <==> (2) h[c] + ind3ac[c] + nadh[c]	0	1000	0	1000
ANPRT	ppi[c] + pran[c] <==> anth[c] + prpp[c]	-1000	1000	-1000	1000
ANS	chor[c] + gln-L[c] <==> anth[c] + glu-L[c] + h[c] + pyr[c]	0	1000	0	1000
ANS2	chor[c] + nh4[c] <==> anth[c] + h[c] + h2o[c] + pyr[c]	0	1000	0	1000
CHORS	3psme[c] <==> chor[c] + pi[c]	0	1000	0	1000
CHRPL	chor[c] <==> 4hbz[c] + pyr[c]	0	1000	0	1000
DHQD	3dhq[c] <==> 3dhsk[c] + h2o[c]	0	1000	0	1000
DHQS2	dohdu[c] <==> 3dhq[c]	0	1000	0	1000
DKFPASPL	aspsa[c] + dkfp[c] + nadh[c] + h[c] <==> dohau[c] + g3p[c] + nad[c]	0	1000	0	1000
DKFPR	dkfp[c] + h[c] + nadh[c] <==> dkmp[c] + nad[c]	-1000	1000	-1000	1000
DOHDUS	dohau[c] + h2o[c] + nad[c] <==> dohdu[c] + h[c] + nadh[c] + nh4[c]	0	1000	0	1000
HPYRRx	h[c] + hpyr[c] + nadh[c] <==> glyc-R[c] + nad[c]	0	1000	0	1000
HPYRRy	h[c] + hpyr[c] + nadph[c] <==> glyc-R[c] + nadp[c]	0	1000	0	1000
IGPS	2cpr5p[c] + h[c] <==> 3ig3p[c] + co2[c] + h2o[c]	-1000	1000	-1000	1000
INDPYRD	h[c] + indpyr[c] <==> co2[c] + id3acald[c]	0	1000	0	1000
IOR	coa[c] + (2) fdox[c] + indpyr[c] <==> co2[c] + (2) fdred[c] + h[c] + indaccoa[c]	-1000	1000	-1000	1000
IOR2	coa[c] + (2) fdox[c] + phpyr[c] <==> co2[c] + (2) fdred[c] + h[c] + phaccoa[c]	-1000	1000	-1000	1000
IOR3	34hpp[c] + coa[c] + (2) fdox[c] <==> co2[c] + (2) fdred[c] + h[c] + hphaccoa[c]	-1000	1000	-1000	1000
PACCOAL	atp[c] + coa[c] + pac[c] <==> amp[c] + phaccoa[c] + ppi[c]	0	1000	0	1000
PACCOAL2	4hphac[c] + atp[c] + coa[c] <==> amp[c] + ppi[c] + hphaccoa[c]	0	1000	0	1000
PACCOAL3	atp[c] + coa[c] + ind3ac[c] <==> amp[c] + indaccoa[c] + ppi[c]	0	1000	0	1000
PHETA1	akg[c] + phe-L[c] <==> glu-L[c] + phpyr[c]	-1000	1000	-1000	1000
PHETRS	atp[c] + phe-L[c] + trnaphe[c] <==> amp[c] + ppi[c] + phetrna[c]	0	1000	0	1000
PPNDH	h[c] + pphn[c] <==> co2[c] + h2o[c] + phpyr[c]	0	1000	0	1000
PRAIi	pran[c] <==> 2cpr5p[c]	-1000	1000	-1000	1000
PSCVT	pep[c] + skm5p[c] <==> 3psme[c] + pi[c]	-1000	1000	-1000	1000
SHK3Dr	nadp[c] + skm[c] <==> 3dhsk[c] + h[c] + nadph[c]	-1000	1000	-1000	1000
SHKK	atp[c] + skm[c] <==> adp[c] + h[c] + skm5p[c]	0	1000	0	1000
TRPS1	3ig3p[c] + ser-L[c] <==> g3p[c] + h2o[c] + trp-L[c]	0	1000	0	1000
TRPS2	indole[c] + ser-L[c] <==> h2o[c] + trp-L[c]	0	1000	0	1000
TRPS3	3ig3p[c] <==> g3p[c] + indole[c]	-1000	1000	-1000	1000
TRPTA	akg[c] + trp-L[c] <==> glu-L[c] + indpyr[c]	-1000	1000	-1000	1000
TRPTRS	atp[c] + trp-L[c] + trnatrp[c] <==> amp[c] + ppi[c] + trptrna[c]	0	1000	0	1000
TYRTA	akg[c] + tyr-L[c] <==> 34hpp[c] + glu-L[c]	-1000	1000	-1000	1000
TYRTRS	atp[c] + tyr-L[c] + trnatyr[c] <==> amp[c] + ppi[c] + tyrtrna[c]	0	1000	0	1000
2H3MOAOX	23dhmb[c] + nadp[c] <==> h[c] + nadph[c] + 2h3moa[c]	0	1000	0	1000
2MOPRED	2mop[c] + h2o[c] + nad[c] <==> (2) h[c] + mmal[c] + nadh[c]	0	1000	0	1000
2OBUTHE2THPPTRX	2obut[c] + he2thpp[c] <==> 2ahbut[c] + thmpp[c]	0	1000	0	1000
ACLS	h[c] + (2) pyr[c] <==> alac-S[c] + co2[c]	0	1000	0	1000
DHAD1	23dhmb[c] <==> 3mob[c] + h2o[c]	0	1000	0	1000
DHAD2	23dhmp[c] <==> 3mop[c] + h2o[c]	0	1000	0	1000
HIBD	3hmp[c] + nad[c] <==> 2mop[c] + h[c] + nadh[c]	0	1000	0	1000
ILETA	akg[c] + ile-L[c] <==> 3mop[c] + glu-L[c]	-1000	1000	-1000	1000
ILETRS	atp[c] + ile-L[c] + trnaile[c] <==> amp[c] + ppi[c] + iletrna[c]	0	1000	0	1000
IPMD	3c2hmp[c] + nad[c] <==> 3c4mop[c] + h[c] + nadh[c]	-1000	1000	-1000	1000
IPPMIa	3c2hmp[c] <==> 2ippm[c] + h2o[c]	-1000	1000	-1000	1000
IPPMIb	2ippm[c] + h2o[c] <==> 3c3hmp[c]	-1000	1000	-1000	1000
IPPS	3mob[c] + accoa[c] + h2o[c] <==> 3c3hmp[c] + coa[c] + h[c]	0	1000	0	1000
KARA1	23dhmb[c] + nadp[c] <==> alac-S[c] + h[c] + nadph[c]	-1000	1000	-1000	1000
KARA2	2ahbut[c] + h[c] + nadph[c] <==> 23dhmp[c] + nadp[c]	-1000	1000	-1000	1000
LEUTA	akg[c] + leu-L[c] <==> 4mop[c] + glu-L[c]	-1000	1000	-1000	1000
LEUTRS	atp[c] + leu-L[c] + trnaleu[c] <==> amp[c] + ppi[c] + leutrna[c]	0	1000	0	1000
OMCDC	3c4mop[c] + h[c] <==> 4mop[c] + co2[c]	0	1000	0	1000
PYRTHMPPTRX	pyr[c] + thmpp[c] + h[c] <==> he2thpp[c] + co2[c]	0	1000	0	1000
R03896	r2mmal[c] <==> citrac[c] + h2o[c]	0	1000	0	1000
R2MMALSYN	accoa[c] + h2o[c] + pyr[c] <==> coa[c] + r2mmal[c] + h[c]	0	1000	0	1000
VALTA	akg[c] + val-L[c] <==> 3mob[c] + glu-L[c]	-1000	1000	-1000	1000
VALTRS	atp[c] + val-L[c] + trnaval[c] <==> amp[c] + ppi[c] + valtrna[c]	0	1000	0	1000
2PLS	gtp[c] + lac-L[c] <==> 2plac-L[c] + gdp[c] + h[c]	0	1000	0	1000
5HBCOX	(2) h[c] + (2) 5hbc_red[c] <==> (2) 5hbc[c] + h2[c]	0	0	0	0
5HBCR	atp[c] + fdred[c] + h2o[c] + 5hbc[c] <==> adp[c] + fdox[c] + h[c] + pi[c] + 5hbc_red[c]	0	1000	0	1000
5HBZIDS	ribflv[c] <==> unknown_rbfdeg[c] + 5hbzid[c]	0	1000	0	1000
ACBIPGT	adocbip[c] + gtp[c] + h[c] <==> agdpcbi[c] + ppi[c]	0	1000	0	1000
ACP1_FMN_	fmn[c] + h2o[c] <==> pi[c] + ribflv[c]	0	1000	0	1000
ADCBHBIR	adocblhbi[c] + h2o[c] <==> adn[c] + h[c] + 5hbc_red[c]	0	1000	0	1000
ADCL2	4das[c] <==> h2o[c] + 4abz[c] + h[c]	0	1000	0	1000
ADCPS2	adcobhex[c] + applp[c] + atp[c] <==> adocbip[c] + adp[c] + h[c] + pi[c]	0	1000	0	1000
ADCYRS	adcobdam[c] + (4) atp[c] + (4) gln-L[c] + (4) h2o[c] <==> adcobhex[c] + (4) adp[c] + (4) glu-L[c] + (4) h[c] + (4) pi[c]	0	1000	0	1000
ADOCBIAH	adocbi[c] + h2o[c] <==> adcobhex[c] + appl[c]	0	1000	0	1000
ADOCBLS2	agdpcbi[c] + r5hbzi[c] <==> adocblhbi[c] + gmp[c] + h[c]	0	1000	0	1000
AHGDx	S2hglut[c] + nad[c] <==> akg[c] + h[c] + nadh[c]	-1000	1000	-1000	1000
AHMMPS	air[c] + nadh[c] + (2) h[c] <==> 4ahmmp[c] + gcald[c] + pi[c] + nad[c]	0	1000	0	1000
AKP1	ahdt[c] + (3) h2o[c] <==> dhnpt[c] + (2) h[c] + (3) pi[c]	0	1000	0	1000
ALKP	dhap[c] + h2o[c] <==> dha[c] + pi[c]	0	1000	0	1000
AMAOTr	amet[c] + 8aonn[c] <==> amob[c] + dann[c]	0	1000	0	1000
AMPMS2	air[c] + h2o[c] + nad[c] <==> 4ampm[c] + (2) for[c] + (3) h[c] + nadh[c]	0	1000	0	1000
AOXSr	ala-L[c] + h[c] + pmcoa[c] <==> co2[c] + coa[c] + 8aonn[c]	-1000	1000	-1000	1000
APPLP	appl[c] + atp[c] <==> adp[c] + applp[c] + h[c]	0	1000	0	1000
ASPO2x	asp-L[c] + nad[c] <==> h[c] + iasp[c] + nadh[c]	0	1000	0	1000
BACCL	atp[c] + btn[c] + h[c] <==> btamp[c] + ppi[c]	0	1000	0	1000
BSPRR	(2) h2s[c] + (2) fe2[c] + (2) fdox[c] + btnp[c] <==> (2) fdred[c] + (4) h[c] + btnp-s2[c]	0	1000	0	1000
BTS5	dtbt[c] + btnp-s2[c] + (2) fdox[c] <==> btn[c] + (2) fe2[c] + h2s[c] + btnp[c] + (2) fdred[c]	0	1000	0	1000
CBIAT	atp[c] + cbi[c] + h[c] <==> adocbi[c] + pppi[c]	0	1000	0	1000
CBLAT2	atp[c] + cbl1hbi[c] + h[c] <==> adocblhbi[c] + pppi[c]	0	1000	0	1000
CBLD	cbl1[c] <==> cbi[c] + unknown_cbl1deg[c]	0	1000	0	1000
CF3Ha	f390a[c] + h2o[c] <==> amp[c] + f420-2[c] + (2) h[c]	0	1000	0	1000
CF3Hg	f390g[c] + h2o[c] <==> f420-2[c] + gmp[c] + h[c]	0	1000	0	1000
CF3Sa	atp[c] + f420-2[c] + h[c] <==> f390a[c] + ppi[c]	0	1000	0	1000
CF3Sg	f420-2[c] + gtp[c] <==> f390g[c] + ppi[c]	0	1000	0	1000
COCHL	atp[c] + cobalt2[c] + h2o[c] + hgbam[c] <==> adp[c] + co2dam[c] + (4) h[c] + pi[c]	0	1000	0	1000
CPC2MT	amet[c] + copre2[c] <==> ahcys[c] + copre3[c] + h[c]	0	1000	0	1000
CPC3MT	amet[c] + copre3[c] <==> ahcys[c] + copre4[c]	0	1000	0	1000
CPC4MT	amet[c] + copre4[c] <==> ahcys[c] + copre5[c] + h[c]	0	1000	0	1000
CPC5MT	amet[c] + copre5[c] + h2o[c] <==> acald[c] + ahcys[c] + copre6[c] + (2) h[c]	0	1000	0	1000
CPC6MT	(2) amet[c] + codhpre6[c] <==> (2) ahcys[c] + co2[c] + copre8[c] + (2) h[c]	0	1000	0	1000
CPC6R	copre6[c] + nadph[c] + (2) h[c] <==> codhpre6[c] + nadp[c]	0	1000	0	1000
CPC8MM	copre8[c] + h[c] <==> cobya[c]	0	1000	0	1000
CYRDAAT	atp[c] + co1dam[c] + h[c] <==> adcobdam[c] + pppi[c]	0	1000	0	1000
CYRDAR	(2) co2dam[c] + nadh[c] <==> (2) co1dam[c] + h[c] + nad[c]	0	1000	0	1000
CYRDAS	(2) atp[c] + cobya[c] + (2) gln-L[c] + h2o[c] <==> (2) adp[c] + co2dam[c] + (2) glu-L[c] + h[c] + ppi[c]	0	1000	0	1000
DB4PS	ru5p-D[c] <==> db4p[c] + for[c] + h[c]	0	1000	0	1000
DBTSr	atp[c] + co2[c] + dann[c] <==> adp[c] + dtbt[c] + (3) h[c] + pi[c]	0	1000	0	1000
DHFR	dhf[c] + h[c] + nadph[c] <==> nadp[c] + thf[c]	-1000	1000	-1000	1000
DHFS	atp[c] + dhpt[c] + glu-L[c] <==> adp[c] + dhf[c] + h[c] + pi[c]	0	1000	0	1000
DHPS2	4abz[c] + 6hmhptpp[c] + h[c] <==> dhpt[c] + ppi[c]	0	1000	0	1000
DMHDRFS	34hpp[c] + 4r5au[c] + h2o[c] + (2) nadp[c] <==> ddhrb[c] + (3) h[c] + (2) nadph[c] + nh4[c] + oxa[c]	0	1000	0	1000
DROPPRx	25dhpp[c] + h[c] + nadh[c] <==> 25dthpp[c] + nad[c]	0	1000	0	1000
DROPPRy	25dhpp[c] + h[c] + nadph[c] <==> 25dthpp[c] + nadp[c]	0	1000	0	1000
DRTPPD	25dthpp[c] + h[c] + h2o[c] <==> 5aprbu[c] + nh4[c]	0	1000	0	1000
F430S1	(2) atp[c] + dscl[c] + (2) gln-L[c] + (2) h2o[c] + ni2[c] <==> (2) adp[c] + f430p1[c] + (2) glu-L[c] + (4) h[c] + (2) pi[c]	0	1000	0	1000
F430S2	f430p1[c] + h[c] + nadh[c] <==> f430p2[c] + nad[c]	0	1000	0	1000
F430S3	f430p2[c] + h[c] + nadh[c] <==> f430p3[c] + nad[c]	0	1000	0	1000
F430S4	f430p3[c] <==> sf430a[c]	0	1000	0	1000
F430S5	h[c] + sf430a[c] <==> f430[c] + h2o[c]	0	1000	0	1000
FAPH	fapy[c] + h2o[c] <==> for[c] + 25dhpp[c] + h[c]	0	1000	0	1000
FMNAT	atp[c] + fmn[c] + h[c] <==> fad[c] + ppi[c]	0	1000	0	1000
FMNAT_CTP_	ctp[c] + fmn[c] + h[c] <==> fcd[c] + ppi[c]	0	1000	0	1000
FMNAT_GTP_	gtp[c] + fmn[c] + h[c] <==> fgd[c] + ppi[c]	0	1000	0	1000
FOLR2	fol[c] + nadph[c] + (2) h[c] <==> dhf[c] + nadp[c]	0	1000	0	1000
G1SATi	glu1sa[c] <==> 5aop[c] + h[c]	0	1000	0	1000
GF4GL_0	f420-0[c] + glu-L[c] + gtp[c] <==> f420-1[c] + gdp[c] + h[c] + pi[c]	0	1000	0	1000
GF4GL_1	f420-1[c] + glu-L[c] + gtp[c] <==> f420-2[c] + gdp[c] + h[c] + pi[c]	0	1000	0	1000
GF4GL_2	f420-2[c] + glu-L[c] + gtp[c] <==> f420-3[c] + gdp[c] + h[c] + pi[c]	0	1000	0	1000
GF4GL_3	f420-3[c] + glu-L[c] + gtp[c] <==> f420-4[c] + gdp[c] + h[c] + pi[c]	0	1000	0	1000
GF4GL_4	f420-4[c] + glu-L[c] + gtp[c] <==> f420-5[c] + gdp[c] + h[c] + pi[c]	0	1000	0	1000
GF4GL_5	f420-5[c] + glu-L[c] + gtp[c] <==> f420-6[c] + gdp[c] + h[c] + pi[c]	0	1000	0	1000
GF4GL_6	f420-6[c] + glu-L[c] + gtp[c] <==> f420-7[c] + gdp[c] + h[c] + pi[c]	0	1000	0	1000
GLUTRR	glutrna[c] + (2) h[c] + nadph[c] <==> glu1sa[c] + nadp[c] + trnaglu[c]	0	1000	0	1000
HETZK	4mhetz[c] + atp[c] <==> 4mpetz[c] + adp[c] + h[c]	0	1000	0	1000
HMBS	h2o[c] + (4) ppbng[c] <==> hmbil[c] + (4) nh4[c]	0	1000	0	1000
HMPK1	4ahmmp[c] + atp[c] <==> 4ampm[c] + adp[c] + (2) h[c]	0	1000	0	1000
IPDDI3x	f420-2[c] + (2) h[c] + ipdp[c] + nadh[c] <==> dmpp[c] + f420-2h2[c] + nad[c]	0	1000	0	1000
IPDDI3y	f420-2[c] + (2) h[c] + ipdp[c] + nadph[c] <==> dmpp[c] + f420-2h2[c] + nadp[c]	0	1000	0	1000
LCAD	h2o[c] + lald-L[c] + nad[c] <==> (2) h[c] + lac-L[c] + nadh[c]	0	1000	0	1000
LPFPLT	ddhrb[c] + lppg[c] <==> f420-0[c] + gmp[c] + h[c]	0	1000	0	1000
LPPGS	2plac-L[c] + gtp[c] + h[c] <==> lppg[c] + ppi[c]	0	1000	0	1000
MDHy	mal-L[c] + nadp[c] <==> h[c] + nadph[c] + oaa[c]	-1000	1000	-1000	1000
MTHFC	h2o[c] + methf[c] <==> 10fthf[c]	-1000	1000	-1000	1000
MTHFD2i	mlthf[c] + nad[c] <==> methf[c] + nadh[c] + h[c]	0	1000	0	1000
MTHFR2	h[c] + mlthf[c] + nadh[c] <==> 5mthf[c] + nad[c]	0	1000	0	1000
MTHFR3	h[c] + mlthf[c] + nadph[c] <==> 5mthf[c] + nadp[c]	0	1000	0	1000
NADDP	h2o[c] + nad[c] <==> amp[c] + (2) h[c] + nmn[c]	0	1000	0	1000
NADK	atp[c] + nad[c] <==> adp[c] + h[c] + nadp[c]	0	1000	0	1000
NAPRTr	nicrnt[c] + ppi[c] <==> h[c] + nac[c] + prpp[c]	-1000	1000	-1000	1000
NMNAT	atp[c] + h[c] + nmn[c] <==> nad[c] + ppi[c]	-1000	1000	-1000	1000
NN5HBPRT	nicrnt[c] + 5hbzid[c] <==> h[c] + nac[c] + 5pr5hbz[c]	0	1000	0	1000
NNAT	atp[c] + h[c] + nicrnt[c] <==> dnad[c] + ppi[c]	0	1000	0	1000
NNDPR	(2) h[c] + prpp[c] + quln[c] <==> co2[c] + nicrnt[c] + ppi[c]	0	1000	0	1000
NT5C	h2o[c] + nicrnt[c] <==> nicrns[c] + pi[c]	0	1000	0	1000
PHEMES	ddcdscl[c] + fe2[c] + (3) nad[c] <==> (2) ac[c] + (2) co2[c] + (3) nadh[c] + (4) h[c] + pheme[c]	0	1000	0	1000
PMDPHT	5aprbu[c] + h2o[c] <==> 4r5au[c] + pi[c]	0	1000	0	1000
PMPK	4ampm[c] + atp[c] <==> 2mahmp[c] + adp[c]	0	1000	0	1000
PPBNGS	(2) 5aop[c] <==> h[c] + (2) h2o[c] + ppbng[c]	0	1000	0	1000
PRE2DC	dscl[c] + (2) h[c] <==> (2) co2[c] + ddcdscl[c]	0	1000	0	1000
PTHPS	ahdt[c] <==> 6pthp[c] + pppi[c]	0	1000	0	1000
QULNS	dhap[c] + iasp[c] <==> (2) h2o[c] + pi[c] + quln[c] + h[c]	0	1000	0	1000
RBFSa	4r5au[c] + db4p[c] <==> dmlz[c] + (2) h2o[c] + pi[c]	-1000	1000	-1000	1000
RBFSb	(2) dmlz[c] <==> 4r5au[c] + ribflv[c]	0	1000	0	1000
RZ5PP2	h2o[c] + 5pr5hbz[c] <==> pi[c] + r5hbzi[c]	0	1000	0	1000
SHCHCC	cobalt2[c] + dscl[c] <==> copre2[c] + (3) h[c]	0	1000	0	1000
SHCHD2	dscl[c] + nad[c] <==> nadh[c] + scl[c]	0	1000	0	1000
SHCHF	fe2[c] + scl[c] <==> (4) h[c] + sheme[c]	0	1000	0	1000
TDP	h2o[c] + thmpp[c] <==> h[c] + pi[c] + thmmp[c]	0	1000	0	1000
THRPD	h[c] + thrp[c] <==> applp[c] + co2[c]	0	1000	0	1000
THRPS	atp[c] + thr-L[c] <==> adp[c] + h[c] + thrp[c]	0	1000	0	1000
THZPSN	atp[c] + cys-L[c] + tyr-L[c] + dxyl5p[c] <==> 4mpetz[c] + ala-L[c] + amp[c] + co2[c] + h[c] + h2o[c] + ppi[c] + 4hba[c]	0	1000	0	1000
TMKr	atp[c] + thm[c] <==> adp[c] + h[c] + thmmp[c]	0	1000	0	1000
TMPKr	atp[c] + thmmp[c] <==> adp[c] + thmpp[c]	0	1000	0	1000
TMPPP	2mahmp[c] + 4mpetz[c] + h[c] <==> ppi[c] + thmmp[c]	0	1000	0	1000
UPP3MT	(2) amet[c] + uppg3[c] <==> (2) ahcys[c] + dscl[c] + h[c]	0	1000	0	1000
UPP3S	hmbil[c] <==> h2o[c] + uppg3[c]	0	1000	0	1000
carb_met	(1.27) glycogen[c] + (0.06) galactan[c] + (2.49) polyacgal[c] + (1.6) polyglcur[c] <==> carb_met[c]	0	1000	0	1000
dna_met	(0.58) datp[c] + (0.44) dctp[c] + (0.44) dgtp[c] + (0.59) dttp[c] <==> (2.05) ppi[c] + dna_met[c]	0	1000	0	1000
lipid_met	(0.005) dpgpg[c] + (0.214) 3hdpgpg[c] + (0.027) dpgpi[c] + (0.287) 3hdpgpi[c] + (0.005) dpgpe[c] + (0.057) 3hdpgpe[c] + (0.011) dpgps[c] + (0.244) 3hdpgps[c] + (0.148) gdpgpi[c] <==> lipid_met[c]	0	1000	0	1000
overall	(0.63) protein_met[c] + (0.24) rna_met[c] + (0.04) dna_met[c] + (0.05) lipid_met[c] + (0.04) trace_met[c] + (0.01) carb_met[c] + (65) h2o[c] + (65) atp[c] <==> biomass[c] + (65) h[c] + (65) adp[c] + (65) pi[c]	0	1000	0	1000
protein_met	(0.4) arg-L[c] + (0.85) leu-L[c] + (0.62) ser-L[c] + (0.62) ala-L[c] + (0.65) gly[c] + (0.36) pro-L[c] + (0.49) thr-L[c] + (0.62) val-L[c] + (0.66) ile-L[c] + (0.4) asn-L[c] + (0.48) asp-L[c] + (0.11) cys-L[c] + (0.23) gln-L[c] + (0.71) glu-L[c] + (0.15) his-L[c] + (0.59) lys-L[c] + (0.4) phe-L[c] + (0.33) tyr-L[c] + (0.21) met-L[c] + (0.09) trp-L[c] <==> protein_met[c]	0	1000	0	1000
rna_met	(0.48) atp[c] + (0.42) ctp[c] + (0.5) gtp[c] + (0.6) utp[c] <==> (2) ppi[c] + rna_met[c]	0	1000	0	1000
trace_met	(0.243) ptrc[c] + (0.044) hspmd[c] + (0.0009) accoa[c] + (0.00006) coa[c] + (0.0204) nad[c] + (0.00093) nadh[c] + (0.00093) nadp[c] + (0.00371) nadph[c] + (0.00003) succoa[c] + (0.00929) amp[c] + (0.191) com[c] + (0.00037) f420-2[c] + (0.00028) f420-3[c] + (0.00371) f420-4[c] + (0.00279) f420-5[c] + (0.00009) f420-6[c] + (0.00001) f420-7[c] + (0.219) h4spt[c] + (0.044) adocblhbi[c] + (0.019) f430…	0	1000	0	1000
EX_4abz[e]	4abz[e] <==>	0	1000	0	1000
EX_4hphac[e]	4hphac[e] <==>	0	1000	0	1000
EX_ac[e]	ac[e] <==>	-10	-10	0	1000
EX_actn-R[e]	actn-R[e] <==>	0	1000	0	1000
EX_alac-S[e]	alac-S[e] <==>	0	1000	0	1000
EX_ala-L[e]	ala-L[e] <==>	0	1000	0	1000
EX_biomass	biomass[c] <==>	0	1000	0	1000
EX_btn	btn[e] <==>	0	1000	0	1000
EX_calcium	ca2[e] <==>	-1000	1000	-1000	1000
EX_cbi[e]	cbi[e] <==>	0	1000	0	1000
EX_cbl1[e]	cbl1[e] <==>	-1000	1000	-1000	1000
EX_cbl1hbi[e]	cbl1hbi[e] <==>	0	1000	0	1000
EX_cd2	cd2[e] <==>	-1000	1000	-1000	1000
EX_ch4s[e]	ch4s[e] <==>	0	1000	0	1000
EX_ch4[e]	ch4[e] <==>	0	1000	-10	-10
EX_cit[e]	cit[e] <==>	0	1000	0	1000
EX_chloride	cl[e] <==>	-1000	1000	-1000	1000
EX_co2[e]	co2[e] <==>	0	1000	0	1000
EX_co[e]	co[e] <==>	0	1000	0	1000
EX_cobalt	cobalt2[e] <==>	-1000	1000	-1000	1000
EX_copper	cu2[e] <==>	-1000	1000	-1000	1000
EX_cys-L[e]	cys-L[e] <==>	0	1000	0	1000
EX_dma[e]	dma[e] <==>	0	1000	0	1000
EX_dms[e]	dms[e] <==>	0	1000	0	1000
EX_etha[e]	etha[e] <==>	0	1000	0	1000
EX_fe2[e]	fe2[e] <==>	-1000	1000	-1000	1000
EX_fe3[e]	fe3[e] <==>	0	1000	0	1000
EX_fol[e]	fol[e] <==>	0	1000	0	1000
EX_for[e]	for[e] <==>	0	1000	0	1000
EX_gcald[e]	gcald[e] <==>	0	1000	0	1000
EX_glcn[e]	glcn[e] <==>	0	1000	0	1000
EX_glu-L[e]	glu-L[e] <==>	0	1000	0	1000
EX_gly[e]	gly[e] <==>	0	1000	0	1000
EX_glyb[e]	glyb[e] <==>	0	1000	0	1000
EX_h	h[e] <==>	-1000	1000	-1000	1000
EX_h2[e]	h2[e] <==>	0	1000	0	1000
EX_h2o[e]	h2o[e] <==>	-1000	1000	-1000	1000
EX_h2s[e]	h2s[e] <==>	-1000	1000	-1000	1000
EX_ile-L[e]	ile-L[e] <==>	0	1000	0	1000
EX_ind3ac[e]	ind3ac[e] <==>	0	1000	0	1000
EX_k	k[e] <==>	-1000	1000	-1000	1000
EX_leu-L[e]	leu-L[e] <==>	0	1000	0	1000
EX_lys-L[e]	lys-L[e] <==>	0	1000	0	1000
EX_meoh[e]	meoh[e] <==>	0	1000	0	1000
EX_mg	mg2[e] <==>	-1000	1000	-1000	1000
EX_mma[e]	mma[e] <==>	0	1000	0	1000
EX_mn2[e]	mn2[e] <==>	-1000	1000	-1000	1000
EX_mobd[e]	mobd[e] <==>	-1000	1000	-1000	1000
EX_n2[e]	n2[e] <==>	-1000	1000	-1000	1000
EX_na	na1[e] <==>	0	1000	0	1000
EX_nac[e]	nac[e] <==>	0	1000	0	1000
EX_nh4[e]	nh4[e] <==>	-1000	1000	-1000	1000
EX_ni2[e]	ni2[e] <==>	-1000	1000	-1000	1000
EX_pac[e]	pac[e] <==>	0	1000	0	1000
EX_pi	pi[e] <==>	-1000	1000	-1000	1000
EX_pnto-R[e]	pnto-R[e] <==>	0	1000	0	1000
EX_proline	pro-L[e] <==>	0	1000	0	1000
EX_pyr[e]	pyr[e] <==>	0	1000	0	1000
EX_ribflv[e]	ribflv[e] <==>	0	1000	0	1000
EX_so4	so4[e] <==>	-1000	1000	-1000	1000
EX_thm[e]	thm[e] <==>	0	1000	0	1000
EX_tma[e]	tma[e] <==>	0	1000	0	1000
EX_trp-L[e]	trp-L[e] <==>	0	1000	0	1000
EX_unknown_cbl1deg[e]	unknown_cbl1deg[e] <==>	0	1000	0	1000
EX_unknown_rbfdeg[e]	unknown_rbfdeg[e] <==>	0	1000	0	1000
EX_val-L[e]	val-L[e] <==>	0	1000	0	1000
EX_wo4[e]	wo4[e] <==>	-1000	1000	-1000	1000
EX_Zn	zn2[e] <==>	-1000	1000	-1000	1000
EX_hco3	hco3[e] <==>	0	1000	0	1000
DM_btoh	btoh[c] <==>	0	0	0	1000
DM_ibtol	ibtol[c] <==>	0	0	0	1000
DM_etoh	etoh[c] <==>	0	0	0	1000
EX_ppa	ppa[c] <==>	0	0	0	1000
EX_ibtyr	ibtyr[c] <==>	0	0	0	1000
EX_btyr	btyr[c] <==>	0	0	0	1000
EX_EAE	eae[c] <==>	0	0	0	1000
HCO3T	hco3[c] <==> hco3[e]	-1000	1000	-1000	1000
CMTA	h4spt[c] + mcom[c] <==> com[c] + mh4spt[c]	0	0	0	1000
ANMEMCR	ch4[c] + hsfd[c] <==> mcom[c] + cob[c]	0	0	0	1000
HDRS	(2) cob[c] + (2) com[c] + (2) fdox[c] + mphen[c] <==> (2) hsfd[c] + (2) fdred[c] + mphenh2[c] + (2) h[c]	0	0	0	1000
SP_BTOH	(2) accoa[c] + (4) h[c] + (4) nadph[c] <==> btoh[c] + h2o[c] + (2) coa[c] + (4) nadp[c]	0	0	0	1000
SP_IBTOH1	3mob[c] + h[c] <==> ibtal[c] + co2[c]	0	0	0	1000
SP_IBTOH2	ibtal[c] + nadph[c] + h[c] <==> ibtol[c] + nadp[c]	0	0	0	1000
SP_ETOH	accoa[c] + (2) h[c] + (2) nadh <==> etoh[c] + coa[c] + (2) nad[c]	0	0	0	1000
IBCOAL	ibcoa[c] + adp[c] + pi[c] <==> ibtyr[c] + atp[c] + coa[c]	0	0	0	1000
BTYR	(2) accoa[c] + (2) nadph[c] + (2) h[c] + adp[c] + pi[c] <==> btyr[c] + h2o[c] + (2) coa[c] + (2) nadp[c] + atp[c]	0	0	0	1000
HDRDE_rev	(1) cob[c] + (1) com[c] + (1) mphen[c] <==> (1) hsfd[c] + (1) mphenh2[c]	0	0	0	1000
RNF_rev	(2) mphenh2[c] + (2) fdox[c] + (0) h[c] <==> (2) mphen[c] + (2) fdred[c] + eae[c] + (2) h[e]	0	0	0	1000
ETR_MPR	mphenh2[c] + (x) h[c] <==> mphen[c] + eae[c] + (y) h[e]	0	0	0	1000	(x=0 and y=2) for ferric; (x=0 and y=0) for nitrate and sulfate; (x=2 and y=0) for mno2
HYP_HYD1	com[c] + cob[c] <==> hsfd[c] + h2[c]	0	0	0	0	this reaction should be on only when testing the possibility of hydrogen as the electron acceptor in the system
HYP_HYD2	f420-2h2[c] <==> f420-2[c] + h2[c] + h[c]	0	0	0	0	this reaction should be on only when testing the possibility of hydrogen as the electron acceptor in the system
ETR_H2	h2[c] + (x) h[c] <==> eae[c] + (y) h[e]	0	0	0	0	(x=0 and y=2) for ferric; (x=0 and y=0) for nitrate and sulfate; (x=2 and y=0) for mno2 - this reaction should be on only when testing the possibility of hydrogen as the electron acceptor in the system

## Sheet: std. transformed Gibbs energies
Abbreviation	Name	Formula (charged)	Charge	# of protons	std. Gibbs free energy (Kcal/mole) [1]	std. Gibbs free energy (KJ/mole) [1,3]	std. transformed Gibbs free energy (KJ/mole) [2]
arg-L	L-Arginine	C6H15N4O2	1	15	-73.77	-308.654	302.026		pH	7
leu-L	L-Leucine	C6H13NO2	0	13	-84.87	-355.096	174.861		I	0.25	M
ser-L	L-Serine	C3H7NO3	0	7	-124.15	-519.444	-234.082		T	298.15	K
ala-L	L-Alanine	C3H7NO2	0	7	-87.92	-367.857	-82.4955		B	1.6	(L/mol)^0.5
gly	Glycine	C2H5NO2	0	5	-87.73	-367.062	-163.232		R	8.31451	J/(mol*K)
pro-L	L-Proline	C5H9NO2	0	9	-62.54	-261.667	105.226
thr-L	L-Threonine	C4H9NO3	0	9	-124.34	-520.239	-153.345
val-L	L-Valine	C5H11NO2	0	11	-86.49	-361.874	86.5515
ile-L	L-Isoleucine	C6H13NO2	0	13	-84.87	-355.096	174.861
asn-L	L-Asparagine	C4H8N2O3	0	8	-123.31	-515.929	-189.801
asp-L	L-Aspartate	C4H6NO4	-1	6	-165.75	-693.498	-449.712
cys-L	L-Cysteine	C3H7NO2S	0	7	-83.394	-348.92	-63.5587
gln-L	L-Glutamine	C5H10N2O3	0	10	-121.69	-509.151	-101.491
glu-L	L-Glutamate	C5H8NO4	-1	8	-164.13	-686.72	-361.402
his-L	L-Histidine	C6H9N3O2	0	9	-45.63	-190.916	175.978
lys-L	L-Lysine	C6H15N2O2	1	15	-84.04	-351.623	259.056
phe-L	L-Phenylalanine	C9H11NO2	0	11	-51.05	-213.593	234.832
tyr-L	L-Tyrosine	C9H11NO3	0	11	-90.53	-378.778	69.6481
met-L	L-Methionine	C5H11NO2S	0	11	-75.91	-317.607	130.818
trp-L	L-Tryptophan	C11H12N2O2	0	12	-25	-104.6	384.592
datp	dATP	C10H12N5O12P3	-4	12	-634.01	-2652.7	-2176.46
dctp	dCTP	C9H12N3O13P3	-4	12	-721.54	-3018.92	-2542.69
dgtp	dGTP	C10H12N5O13P3	-4	12	-684.46	-2863.78	-2387.54
dttp	dTTP	C10H13N2O14P3	-4	13	-774.34	-3239.84	-2722.84
gtp	GTP	C10H12N5O14P3	-4	12	-724.3	-3030.47	-2554.23
ctp	CTP	C9H12N3O14P3	-4	12	-761.38	-3185.61	-2709.38
utp	UTP	C9H11N2O15P3	-4	11	-813.77	-3404.81	-2969.34
atp	ATP	C10H12N5O13P3	-4	12	-673.85	-2819.39	-2343.15
ppi	Diphosphate	HO7P2	-3		-480.93	-2012.21	-2019.5
glycogen	glycogen	C6H10O5	0	10	NONE	#VALUE!	#VALUE!
galactan	Galactan (poly-glycogen)	C6H10O5	0	10	NONE	#VALUE!	#VALUE!
polyacgal	Poly-N-acetylgalactosamine	C8H13NO5	0	13	NONE	#VALUE!	#VALUE!
polyglcur	Poly-D-glucuronate	C6H7O6	-1	7	NONE	#VALUE!	#VALUE!
dpgpg	2,3-di-O-phytanyl-sn-glycerol-1-phospho-3'-sn-glycerol	C46H94O8P1	-1	94	-306.98	-1284.4	2546.79
3hdpgpg	2-O-(3'-hydroxy)phytanyl-3-O-phytanyl-sn-glycerol-1-phospho-3'-sn-glycerol	C46H94O9P1	-1	94	-346.44	-1449.5	2381.69
dpgpi	2,3-O-phytanyl-sn-glycero-1-phospho-myo-inositol	C49H98O11P1	-1	98	-410.76	-1718.62	2275.64
3hdpgpi	2-O-(3'-hydroxyl)phytanyl-3-O-phytanyl-sn-glycero-1-phospho-myo-inositol	C49H98O12P1	-1	98	-450.22	-1883.72	2110.53
dpgpe	2,3-O-phytanyl-sn-glycero-1-phosphoethanolamine	C45H94O6N1P1	0	94	-235.31	-984.537	2847.46
3hdpgpe	2-O-(3'-hydroxy)phytanyl-3-O-phytanyl-sn-glycero-l-phosphoethanolamine	C45H94O7N1P1	0	94	-274.77	-1149.64	2682.36
dpgps	2,3-O-phytanyl-sn-glycero-1-phosphoserine	C46H93N1O8P1	-1	93	-314.95	-1317.75	2472.67
3hdpgps	2-O-(3'-hydroxy)phytanyl-3-O-phytanyl-sn-glycero-l-phosphoserine	C46H93N1O9P1	-1	93	-354.41	-1482.85	2307.57
gdpgpi	glucosaminyl archaetidyl-myo-inositol	C55H110N1O15P1	0	110	-533.99	-2234.21	2250.04
ptrc	Putrescine	C4H14N2	2	14	-6.02	-25.1877	542.297
hspmd	sym-Homospermidine	C8H24N3	3	24	6.41	26.8194	997.916
accoa	Acetyl-CoA	C23H34N7O17P3S	-4	34	-785.83	-3287.91	-1914.82
coa	Coenzyme A	C21H32N7O16P3S	-4	32	-751.994	-3146.34	-1854.79
nad	Nicotinamide adenine dinucleotide	C21H26N7O14P2	-1	26	-529.59	-2215.8	-1156.7
nadh	Nicotinamide adenine dinucleotide - reduced	C21H27N7O14P2	-2	27	-524.32	-2193.75	-1096.31
nadp	Nicotinamide adenine dinucleotide phosphate	C21H25N7O17P3	-3	25	-742.09	-3104.9	-2093.04
nadph	Nicotinamide adenine dinucleotide phosphate - reduced	C21H26N7O17P3	-4	26	-736.82	-3082.85	-2035.89
succoa	Succinyl-CoA	C25H35N7O19P3S	-5	35	-862.04	-3606.78	-2200.21
amp	AMP	C10H12N5O7P	-2	12	-257.85	-1078.84	-592.891
com	coenzyme m	C2H5O3S2	-1	5	-121.257	-507.339	-304.319
f420-2	coenzyme ferredoxin 420-2 (oxidized)	C29H31N5O18P	-5	31	-639.42	-2675.33	-1431.83
f420-3	coenzyme ferredoxin 420-3	C34H37N6O21P	-6	37	-746.4	-3122.94	-1643.75
f420-4	coenzyme ferredoxin 420-4	C39H43N7O24P	-7	43	-853.38	-3570.54	-1857.28
f420-5	coenzyme ferredoxin 420-5	C44H49N8O27P	-8	49	-960.36	-4018.15	-2072.43
f420-6	coenzyme ferredoxin 420-6	C49H55N9O30P	-9	55	-1067.34	-4465.75	-2289.21
f420-7	coenzyme ferredoxin 420-7	C54H61N10O33P	-10	61	-1174.32	-4913.35	-2507.6
h4spt	tetrahydrosarcinapterin	C35H49N7O19P1	-3	49	-651.02	-2723.87	-733.622
adocblhbi	Adenosylcobalamin-HBI	C70H96CoN18O18P	0	96	NONE	#VALUE!	#VALUE!
f430	coenzyme F430	C42H46N6NiO13	-4	42	NONE	#VALUE!	#VALUE!
cob	coenzyme b	C11H19N1O7P1S1	-3	19	-353.814	-1480.36	-713.091
thf	5,6,7,8-Tetrahydrofolate	C19H22N7O6	-1	22	-113.77	-476.014	420.028
f390a	coenzyme F390 (adenosine)	C39H43N10O24P2	-5	43	-835.57	-3496.02	-1763.33
f390g	coenzyme F390 (guanosine)	C39H42N10O25P2	-6	42	-886.22	-3707.94	-2024.92
mfr_b	Methanofuran b	C34H44N6O14	-2	44	-421.75	-1764.6	25.8618
4abz	4-Aminobenzoate	C7H6NO2	-1	6	-48.99	-204.974	38.812
4hphac	4-Hydroxyphenylacetate	C8H7O3	-1	7	-89.36	-373.882	-89.3301
ac	Acetate	C2H3O2	-1	3	-88.29	-369.405	-247.917
actn-R	(R)-Acetoin	C4H8O2	0	8	-72.12	-301.75	24.3777
alac-S	(S)-2-Acetolactate	C5H7O4	-1	7	-153.18	-640.905	-356.353
ala-L	L-Alanine	C3H7NO2	0	7	-87.92	-367.857	-82.4955
btn	Biotin	C10H15N2O3S	-1	15	-109.02	-456.14	154.54
ca2	Calcium	Ca	2	0	NONE	#VALUE!	#VALUE!
cbi	Cobinamide	C48H72CoN11O8	0	72	NONE	#VALUE!	#VALUE!
cbl1	Cob(I)alamin	C62H88CoN13O14P	-1	88	NONE	#VALUE!	#VALUE!
cbl1hbi	Cob(I)alamin-HBI	C60H84CoN13O15P	-1	84	NONE	#VALUE!	#VALUE!
cd2	Cadmium	Cd	2	0	NONE	#VALUE!	#VALUE!
ch4s	Methanethiol	CH4S	0	4	-4.394	-18.3845	144.679
ch4	methane	CH4	0	4	-8.2051	-34.3301	128.734
cit	Citrate	C6H5O7	-3	5	-280.44	-1173.36	-976.818
cl	Chloride	Cl	-1	0	NONE	#VALUE!	#VALUE!
co2	CO2	CO2	0	0	-92.26	-386.016	-386.016
co	Carbon monoxide	CO	0	0	-28.6568	-119.9	-119.9
cobalt2	Co2+	Co	2	0	NONE	#VALUE!	#VALUE!
cu2	Cu2+	Cu	2	0	NONE	#VALUE!	#VALUE!
cys-L	L-Cysteine	C3H7NO2S	0	7	-83.394	-348.92	-63.5587
dma	dimethylamine	C2H8N	1	8	-1.35	-5.6484	319.67
dms	Dimethyl sulfide	C2H6S	0	6	1.47	6.15048	250.746
etha	Ethanolamine	C2H8NO	1	8	-44.51	-186.23	139.088
fe2	Fe2+	Fe	2	0	-18.85	-78.8684	-82.1071
fe3	Fe3+	Fe	3	0	-1.1	-4.6024	-11.8895
fol	Folate	C19H17N7O6	-2	17	-107.8	-451.035	238.748
for	Formate	CH1O2	-1	1	-83.9	-351.038	-311.081
gcald	Glycolaldehyde	C2H4O2	0	4	-70.28	-294.052	-130.988
glcn	D-Gluconate	C6H11O7	-1	11	-268.66	-1124.07	-676.457
glu-L	L-Glutamate	C5H8NO4	-1	8	-164.13	-686.72	-361.402
gly	Glycine	C2H5NO2	0	5	-87.73	-367.062	-163.232
glyb	Glycine betaine	C5H11NO2	0	11	-31.03	-129.83	318.596
h	H+	H	1	1	-9.53	-39.8735	0.0827742
h2	H2	H2	0	2	4.2065	17.6	99.1319
h2o	H2O	H2O	0	2	-56.687	-237.178	-155.646
h2s	Hydrogen sulfide	H2S	0	2	-6.66	-27.8654	53.6665
ile-L	L-Isoleucine	C6H13NO2	0	13	-84.87	-355.096	174.861
ind3ac	Indole-3-acetate	C10H8NO2	-1	8	-23.83	-99.7047	225.613
k	potassium	K	1	0	NONE	#VALUE!	#VALUE!
leu-L	L-Leucine	C6H13NO2	0	13	-84.87	-355.096	174.861
lys-L	L-Lysine	C6H15N2O2	1	15	-84.04	-351.623	259.056
meoh	Methanol	CH4O1	0	4	-41.9	-175.31	-12.2457
mg2	magnesium	Mg	2	0	NONE	#VALUE!	#VALUE!
mma	Methylamine	C1H6N	1	6	-9.55	-39.9572	203.829
mn2	Mn2+	Mn	2	0	NONE	-228	-231.239
mobd	Molybdate	MoO4	-2	0	NONE	#VALUE!	#VALUE!
n2	nitrogen	N2	0	0	4.4694	18.7	18.7
na1	Sodium	Na	1	0	NONE	#VALUE!	#VALUE!
nac	Nicotinate	C6H4NO2	-1	4	-36.89	-154.348	7.90643
nh4	Ammonium	H4N	1	4	NONE	-79.4	82.8542
ni2	nickel	Ni	2	0	NONE	#VALUE!	#VALUE!
pac	Phenylacetic acid	C8H7O2	-1	7	-49.88	-208.698	75.8542
pi	Phosphate	HO4P	-2	1	-261.974	-1096.1	-1058.57
pnto-R	(R)-Pantothenate	C9H16NO5	-1	16	-188.54	-788.851	-137.406
pro-L	L-Proline	C5H9NO2	-1	9	-62.54	-261.667	104.417
pyr	Pyruvate	C3H3O3	-1	3	-112.69	-471.495	-350.007
ribflv	Riboflavin	C17H20N4O6	0	20	-125.02	-523.084	292.236
so4	Sulfate	O4S	-2	0	-177.97	-744.626	-747.865
thm	Thiamin	C12H17N4OS	1	17	52.18	218.321	910.533
tma	trimethylamine	C3H10N	1	10	4.55	19.0372	425.887
trp-L	L-Tryptophan	C11H12N2O2	0	12	-25	-104.6	384.592
unknown_cbl1deg	unknown degradation product of cbl1 for adocbl-HBI synthesis	C14H16N2O6P1	-1	16	-289.84	-1212.69	-561.245
unknown_rbfdeg	unknown riboflavin degradation product	C10H14N2O5	0	14	NONE	#VALUE!	#VALUE!
val-L	L-Valine	C5H11NO2	0	11	-86.49	-361.874	86.5515
wo4	Tungstenate	WO4	-2	0	NONE	#VALUE!	#VALUE!
zn2	Zinc	Zn	2	0	NONE	#VALUE!	#VALUE!
hco3	Bicarbonate	CHO3	-1	1	-140.26	-586.848	-546.892
mcom	methylcoenzyme m	C3O3S2H7	-2	7	-115.393	-482.804	-200.681
dms	Dimethyl sulfide	C2H6S	0	6	1.47	6.15048	250.746
ch4s	Methanethiol	CH4S	0	4	-4.394	-18.3845	144.679
10fthf	10-Formyltetrahydrofolate	C20H22N7O7	-1	22	-130.27	-545.05	350.992
13dpg	3-Phospho-D-glyceroyl phosphate	C3H4O10P2	-4	4	-586.8	-2455.17	-2305.06
1pyr4m5c	1-Pyrroline-4-methyl-5-carboxylate	C6H8NO2	-1	8	-61.26	-256.312	69.0062
1pyr5c	1-Pyrroline-5-carboxylate	C5H6NO2	-1	6	-59.27	-247.986	-4.19955
23dhdp	2,3-Dihydrodipicolinate	C7H6NO4	-1	6	-133.5	-558.564	-314.778
23dhmb	(R)-2,3-Dihydroxy-3-methylbutanoate	C5H9O4	-1	9	-161.2	-674.461	-308.377
23dhmp	(R)-2,3-Dihydroxy-3-methylpentanoate	C6H11O4	-1	11	-159.58	-667.683	-220.067
24sf	2,4-substituted-furan	C6H4O7P	-3	4	-335.26	-1402.73	-1246.95
25aics	(S)-2-[5-Amino-1-(5-phospho-D-ribosyl)imidazole-4-carboxamido]succinate	C13H15N4O12P	-4	15	-487.65	-2040.33	-1441.79
25dhpp	2,5-Diamino-6-hydroxy-4-(5'-phosphoribosylamino)-pyrimidine	C9H14N5O8P	-2	14	-338.54	-1416.45	-848.967
25dthpp	2,5-diamino-6-ribitylamino-4(3H)-pyrimidinone 5'-phosphate	C9H16N5O8P	-2	16	-345.94	-1447.41	-798.396
26dap-LL	LL-2,6-Diaminoheptanedioate	C7H14N2O4	0	14	-163.68	-684.837	-114.114
26dap-M	meso-2,6-Diaminoheptanedioate	C7H14N2O4	0	14	-163.68	-684.837	-114.114
2ahbut	(S)-2-Aceto-2-hydroxybutanoate	C6H9O4	-1	9	-151.56	-634.127	-268.043
2c25dho	2-Carboxy-2,5-dihydro-5-oxofuran-2-acetate	C7H4O6	-2	4	-213.04	-891.359	-731.534
2cpr5p	1-(2-Carboxyphenylamino)-1-deoxy-D-ribulose 5-phosphate	C12H13NO9P	-3	13	-392.53	-1642.35	-1119.68
2dhp	2-Dehydropantoate	C6H9O4	-1	9	-149.1	-623.834	-257.75
2dr1p	2-Deoxy-D-ribose 1-phosphate	C5H9O7P	-2	9	-354.28	-1482.31	-1118.65
2dr5p	2-Deoxy-D-ribose 5-phosphate	C5H9O7P	-2	9	-354.28	-1482.31	-1118.65
2frald	2-furaldehyde	C6H5O6P	-2	5	-282.56	-1182.23	-981.64
2h3moa	3-Hydroxy-3-methyl-2-oxobutanoic acid	C5H7O4	-1	7	-150.72	-630.612	-346.06
2ins	2-Inosose	C6H10O6	0	10	-213.4	-892.866	-485.206
2ippm	2-Isopropylmaleate	C7H8O4	-2	8	-143.02	-598.396	-275.507
2mafr	2-methylamine-furan	C6H9NO5P	-1	9	-255.24	-1067.92	-701.84
2mahmp	2-Methyl-4-amino-5-hydroxymethylpyrimidine diphosphate	C6H8N3O7P2	-3	8	-412.04	-1723.98	-1405.13
2mbcoa	2-Methylbutanoyl-CoA	C26H40N7O17P3S	-4	40	-782.78	-3275.15	-1657.47
2mbr	2-methylbutyrate	C5H9O2	-1	9	-83.7	-350.201	15.8832
2mop	2-Methyl-3-oxopropanoate	C4H5O3	-1	5	-112.07	-468.901	-265.881
2obut	2-Oxobutanoate	C4H5O3	-1	5	-111.07	-464.717	-261.697
2ood	2-oxooctanedioic acid	C8H10O5	-2	10	-184.04	-770.023	-365.602
2pg	D-Glycerate 2-phosphate	C3H4O7P	-3	4	-371.9	-1556.03	-1400.25
2pglyc	2-Phosphoglycolate	C2H2O6P	-3	2	-335.48	-1403.65	-1329.4
2plac-L	2-phospho-L-lactate	C3H4O6P	-3	4	-335.67	-1404.44	-1248.67
2ppoh	2-Propanol	C3H8O	0	8	-43.72	-182.924	143.203
2saa	2-sulfoacetaldehyde	C2H3O4S	-1	3	-152.533	-638.198	-516.71
2tcc	2-(sulfomethyl)thiazolidine-4-carboxylic acid	C5H8NO5S2	-1	8	-185.472	-776.015	-450.697
34hpp	3-(4-Hydroxyphenyl)pyruvate	C9H7O4	-1	7	-115.3	-482.415	-197.863
35cgmp	3',5'-Cyclic GMP	C10H11N5O7P	-1	11	-242.32	-1013.87	-566.251
36dahx	(3S)-3,6-Diaminohexanoate	C6H15N2O2	1	15	-84.04	-351.623	259.056
3c2hmp	3-Carboxy-2-hydroxy-4-methylpentanoate	C7H10O5	-2	10	-199.76	-835.796	-431.375
3c3hmp	3-Carboxy-3-hydroxy-4-methylpentanoate	C7H10O5	-2	10	-201.18	-841.737	-437.316
3c4mop	3-Carboxy-4-methyl-2-oxopentanoate	C7H8O5	-2	8	-189.28	-791.948	-469.058
3dhq	3-Dehydroquinate	C7H9O6	-1	9	-214.49	-897.426	-531.342
3dhsk	3-Dehydroshikimate	C7H7O5	-1	7	-166.28	-695.716	-411.163
3hcdgggp	CDP-2-O-(3'-hydroxy)geranyl-3-O-geranyl-sn-glycerol	C52H85N3O14P2	-2	85	-418.54	-1751.17	1710.7
3hdgggp	2-O-(3'-hydroxy)geranyl-3-O-geranyl-sn-glycerol	C43H73O7P1	-2	73	-139.16	-582.245	2390.43
3hdgggps	2-O-(3'-hydroxy)geranyl-3-O-geranyl-sn-glyceroserine	C46H79N1O9P1	-1	79	-201.81	-844.373	2375.33
3hdggpg	2-O-(3'-hydroxy)geranyl-3-O-geranyl-sn-glycerol-1-phospho-3'-sn-glycerol	C46H80O9P1	-1	80	-193.84	-811.027	2449.44
3hdggpgp	2-O-(3'-hydroxy)geranyl-3-O-geranyl-sn-glycerol-1-phospho-3'-sn-glycerol phosphate	C46H79O12P2	-3	79	-406.34	-1700.13	1513.1
3hdggpi	2-O-(3'hydroxy)geranyl-3-O-geranyl-sn-glycero-1-phospho-myo-inositol	C49H84O12P1	-1	84	-297.62	-1245.24	2178.29
3hfrdp	3-hydroxy-farnesyl diphosphate	C15H27O8P2	-3	27	-444.26	-1858.78	-765.39
3hggdp	3-hydroxy-geranylgeranyl diphosphate	C20H35O8P2	-3	35	-416.17	-1741.26	-321.734
3hgrdp	3-hydroxy-geranyl diphsophate	C10H19O8P2	-3	19	-472.35	-1976.31	-1209.05
3hmp	3-Hydroxy-2-methylpropanoate	C4H7O3	-1	7	-121.55	-508.565	-224.013
3ig3p	C'-(3-Indolyl)-glycerol 3-phosphate	C11H12NO6P	-2	12	-267.57	-1119.51	-633.56
3mob	3-Methyl-2-oxobutanoate	C5H7O3	-1	7	-111.26	-465.512	-180.96
3mop	(S)-3-Methyl-2-oxopentanoate	C6H9O3	-1	9	-109.64	-458.734	-92.6497
3ophb	3-Octaprenyl-4-hydroxybenzoate	C47H69O3	-1	69	128.94	539.485	3351.53
3pg	3-Phospho-D-glycerate	C3H4O7P	-3	4	-371.9	-1556.03	-1400.25
3php	3-Phosphohydroxypyruvate	C3H2O7P	-3	2	-361.42	-1512.18	-1437.94
3psme	5-O-(1-Carboxyvinyl)-3-phosphoshikimate	C10H9O10P	-4	9	-427.57	-1788.95	-1435.01
3spyr	3-Sulfopyruvate	C3H2O6S	-2	2	-231.172	-967.224	-888.93
4abut	4-Aminobutanoate	C4H9NO2	0	9	-84.49	-353.506	13.3875
4abutn	4-Aminobutanal	C4H10NO	1	10	-31.79	-133.009	273.841
4adhq	4-amino-3-dehydroquinic acid	C7H11NO5	0	11	-179.24	-749.94	-301.515
4adhs	4-amino-3-dehydroshikimate	C7H8NO4	-1	8	-122.74	-513.544	-188.226
4ahmmp	4-Amino-5-hydroxymethyl-2-methylpyrimidine	C6H10N3O	1	10	8.66	36.2334	443.083
4ampm	4-Amino-2-methyl-5-phosphomethylpyrimidine	C6H8N3O4P	-2	8	-204.04	-853.703	-530.814
4as	4-aminoshikimate	C7H11NO4	0	11	-136.04	-569.191	-120.766
4das	4-amino-3-dehydroxycyclohexa-1,5-diene-1-carboxylate	C7H9NO3	0	9	-90.46	-378.485	-11.5909
4gaepmamfr	4-[N-γ-L-glutamyl-)-p-(β-aminoethyl)phenoxy-methyl]-2-(aminomethyl)furan	C19H26N3O5	1	26	-100.81	-421.789	637.316
4ggaepmamfr	4-[N-γ-L-glutamyl-γ-L-glutamyl-)-p-(β-aminoethyl)phenoxy-methyl]-2-(aminomethyl)furan	C24H32N4O8	0	32	-207.79	-869.393	435.118
4gggaepmamfr	4-[N-γ-L-glutamyl-γ-L-glutamyl-γ-L-glutamyl-)-p-(β-aminoethyl)phenoxy-methyl]-2-(aminomethyl)furan	C29H38N5O11	-1	38	-314.77	-1317	231.299
4hba	4-Hydroxy-benzyl alcohol	C7H8O2	0	8	-47.76	-199.828	126.3
4hbz	4-Hydroxybenzoate	C7H5O3	-1	5	-92.53	-387.146	-184.125
4mhetz	4-Methyl-5-(2-hydroxyethyl)-thiazole	C6H9NOS	0	9	-7.11	-29.7482	337.145
4mop	4-Methyl-2-oxopentanoate	C6H9O3	-1	9	-109.64	-458.734	-92.6497
4mpetz	4-Methyl-5-(2-phosphoethyl)-thiazole	C6H8NO4PS	-2	8	-219.61	-918.848	-595.959
4pasp	4-Phospho-L-aspartate	C4H6NO7P	-2	6	-380.65	-1592.64	-1351.28
4ppan	D-4'-Phosphopantothenate	C9H15NO8P	-3	15	-401.04	-1677.95	-1073.75
4ppcys	N-((R)-4-Phosphopantothenoyl)-L-cysteine	C12H20N2O9PS	-3	20	-427.284	-1787.76	-979.724
4r5au	4-(1-D-Ribitylamino)-5-aminouracil	C9H16N4O6	0	16	-189.57	-793.161	-140.905
5aizc	5-amino-1-(5-phospho-D-ribosyl)imidazole-4-carboxylate	C9H11N3O9P	-3	11	-379.05	-1585.95	-1144.81
5aop	5-Amino-4-oxopentanoate	C5H9NO3	0	9	-112.89	-472.332	-105.438
5aprbu	5-Amino-6-(5'-phosphoribitylamino)uracil	C9H15N4O9P	-2	15	-402.07	-1682.26	-1074.01
5c5pdriaz	5-Carboxyamino-1-(5-phospho-D-ribosyl)imidazole	C9H11N3O9P	-3	11	-386.58	-1617.45	-1176.31
5caiz	5-phosphoribosyl-5-carboxyaminoimidazole	C9H11N3O9P	-3	11	-379.05	-1585.95	-1144.81
5hbc_red	5-Hydroxybenzimidazolylcob(I)amide	C60H84CoN13O15P	-1	84	NONE	#VALUE!	#VALUE!
5hbc	5-Hydroxybenzimidazolylcob(II)amide	C60H84CoN13O15P	0	84	NONE	#VALUE!	#VALUE!
5hbzid	5-hydroxybenzimidazole	C7H6N2O	0	6	10.64	44.5178	289.114
5mcyt	5-Methylcytosine	C5H7N3O	0	7	-9.09	-38.0326	247.329
5mdr1p	5-Methylthio-5-deoxy-D-ribose 1-phosphate	C6H11O7PS	-2	11	-347.5	-1453.94	-1008.75
5mdru1p	5-Methylthio-5-deoxy-D-ribulose 1-phosphate	C6H11O7PS	-2	11	-346.88	-1451.35	-1006.16
5mta	5-Methylthioadenosine	C11H15N5O3S	0	15	1.27	5.31368	616.803
5mthf	5-Methyltetrahydrofolate	C20H24N7O6	-1	24	-101.5	-424.676	552.898
5odhf2a	5-Oxo-4,5-dihydrofuran-2-acetate	C6H5O4	-1	5	-129.14	-540.322	-337.302
5oxpro	5-Oxoproline	C5H6NO3	-1	6	-110.12	-460.742	-216.956
5pmev	(R)-5-Phosphomevalonate	C6H10O7P	-3	10	-370.27	-1549.21	-1148.84
5pr5hbz	N1-(5-Phospho-alpha-D-ribosyl)-5-hydroxybenzimidazole	C12H13N2O8P	-2	13	-326.06	-1364.24	-837.516
6hmhpt	6-hydroxymethyl dihydropterin	C7H9N5O2	0	9	-2.91	-12.1754	354.718
6hmhptpp	6-hydroxymethyl-dihydropterin pyrophosphate	C7H8N5O8P2	-3	8	-423.41	-1771.55	-1452.71
6pthp	6-Pyruvoyl-5,6,7,8-tetrahydropterin	C9H12N5O3	1	12	-25.87	-108.24	380.142
7mhp	7-mercaptoheptanoic acid	C7H13O2S	-1	13	-74.124	-310.135	219.013
7mht	7-mercaptoheptanoylthreonine	C11H20NO4S	-1	20	-141.314	-591.258	223.252
7ohp	7-oxoheptanoic acid	C7H11O3	-1	11	-105.4	-440.994	6.62236
8aonn	8-Amino-7-oxononanoate	C9H17NO3	0	17	-108.22	-452.792	240.229
aacald	Aminoacetaldehyde	C2H6NO	1	6	-35.03	-146.566	97.2206
aacoa	Acetoacetyl-CoA	C25H36N7O18P3S	-4	36	-812.61	-3399.96	-1945.34
acald	Acetaldehyde	C2H4O	0	4	-33.4	-139.746	23.3183
acetol	Acetol	C3H6O2	0	6	-71.93	-300.955	-56.3593
acetone	Acetone	C3H6O	0	6	-38.52	-161.168	83.4281
acg5p	N-Acetyl-L-glutamyl 5-phosphate	C7H9NO8P	-3	9	-408.63	-1709.71	-1350.1
acg5sa	N-Acetyl-L-glutamate 5-semialdehyde	C7H10NO4	-1	10	-141.03	-590.07	-183.22
acgam1p	N-Acetyl-D-glucosamine 1-phosphate	C8H14NO9P	-2	14	-425.13	-1778.74	-1211.26
acglu	N-Acetyl-L-glutamate	C7H9NO5	-2	9	-193.73	-810.566	-446.911
achms	O-Acetyl-L-homoserine	C6H11NO4	0	11	-159.98	-669.356	-220.931
acmana	N-Acetyl-D-mannosamine	C8H15NO6	0	15	-212.63	-889.644	-278.154
acnam	N-Acetylneuraminate	C11H18NO9	-1	18	-326.4	-1365.66	-632.68
acon-T	trans-Aconitate	C6H3O6	-3	3	-222.28	-930.02	-815.009
aconm	E-3-carboxy-2-pentenedioate 6-methyl ester	C7H6O6	-2	6	-218.13	-912.656	-671.299
acorn	N2-Acetyl-L-ornithine	C7H14N2O3	0	14	-115.26	-482.248	88.4757
acser	O-Acetyl-L-serine	C5H9NO4	0	9	-161.6	-676.134	-309.241
actp	Acetyl phosphate	C2H3O5P	-2	3	-301.65	-1262.1	-1143.04
adcobdam	Adenosyl cobyrinate diamide	C55H68CoN11O15	-4	68	NONE	#VALUE!	#VALUE!
adcobhex	adenosyl-cobyric acid	C55H76CoN15O11	0	76	NONE	#VALUE!	#VALUE!
ade	Adenine	C5H5N5	0	5	78.85	329.908	533.738
adn	Adenosine	C10H13N5O4	0	13	-45.35	-189.744	340.213
adocbi	Adenosyl cobinamide	C58H84CoN16O11	1	84	NONE	#VALUE!	#VALUE!
adocbip	Adenosyl cobinamide phosphate	C58H83CoN16O14P	-1	83	NONE	#VALUE!	#VALUE!
adp	ADP	C10H12N5O10P2	-3	12	-465.85	-1949.12	-1467.21
adprib	ADP-ribose	C15H21N5O14P2	-2	21	-585.97	-2451.7	-1598.85
aepmamfr	p-(β-aminoethyl)phenoxy-methyl-2-(aminomethyl)furan	C14H20N2O2	2	20	6.17	25.8153	837.896
agdpcbi	Adenosine-GDP-cobinamide	C68H95CoN21O21P2	-1	95	NONE	#VALUE!	#VALUE!
agdpgpi	N-Acetyl-D-glucosaminyl archaetidylinositol	C57H111N1O16P1	-1	111	-563.59	-2358.06	2166.15
agm	Agmatine	C5H16N4	2	16	5.87	24.5601	673.577
ah6p-D	D-arabino-Hex-3-ulose 6-phosphate;	C6H11O9P	-2	11	-429.92	-1798.79	-1353.6
ahcys	S-Adenosyl-L-homocysteine	C14H20N6O5S	0	20	-76.11	-318.444	496.875
ahdt	2-Amino-4-hydroxy-6-(erythro-1,2,3-trihydroxypropyl)dihydropteridine triphosphate	C9H13N5O13P3	-3	13	-704.25	-2946.58	-2423.91
aicar	5-Amino-1-(5-Phospho-D-ribosyl)imidazole-4-carboxamide	C9H13N4O8P	-2	13	-336.61	-1408.38	-881.657
air	5-amino-1-(5-phospho-D-ribosyl)imidazole	C8H12N3O7P	-2	12	-297.64	-1245.33	-759.373
akg	2-Oxoglutarate	C5H4O5	-2	4	-188.9	-790.358	-630.532
ala-B	beta-Alanine	C3H7NO2	0	7	-86.11	-360.284	-74.9225
alatrna	L-Alanyl-tRNA(Ala)	C3H6NOR	1	6	NONE	#VALUE!	#VALUE!
amet	S-Adenosyl-L-methionine	C15H23N6O5S	1	23	-66.63	-278.78	658.028
amob	S-Adenosyl-4-methylthio-2-oxobutanoate	C15H19N5O6S	0	19	-91.4	-382.418	392.136
anth	Anthranilate	C7H6NO2	-1	6	-48.99	-204.974	38.812
appl	1-Aminopropan-2-ol	C3H10NO	1	10	-44.7	-187.025	219.825
applp	D-1-Aminopropan-2-ol O-phosphate	C3H9NO4P	-1	9	-257.2	-1076.12	-710.041
aps	Adenosine 5'-phosphosulfate	C10H12N5O10PS	-2	12	-367.85	-1539.08	-1053.13
argsuc	N(omega)-(L-Arginino)succinate	C10H17N4O6	-1	17	-224.81	-940.605	-248.393
argtrna	L-Arginyl-tRNA(Arg)	C6H14N4OR	2	14	NONE	#VALUE!	#VALUE!
asntrna_asp	aspartate-tRNA(asn)	C4H5NO3R	0	5	Unassigned	#VALUE!	#VALUE!
asntrna	asparagine-tRNA(asn)	C4H7N2O2R	1	7	NONE	#VALUE!	#VALUE!
aspsa	L-Aspartate 4-semialdehyde	C4H7NO3	0	7	-113.05	-473.001	-187.639
asptrna	L-Aspartyl-tRNA(Asp)	C4H5NO3R	0	5	NONE	#VALUE!	#VALUE!
athr-L	L-Allo-threonine	C4H9NO3	0	9	-124.34	-520.239	-153.345
bamppald	beta-Aminopropion aldehyde	C3H8NO	1	8	-33.41	-139.787	185.531
Brfap	4-(B-D-ribofuranosyl)aminobenzene 5'-phosphate	C11H14NO7P	-2	14	-316.96	-1326.16	-758.676
btamp	Biotinyl-5'-AMP	C20H27N7O9PS	-1	27	-313.07	-1309.88	-210.013
btnp-s2	Biotin synthesis protein (charged)	Fe2S2R	2		NONE	#VALUE!	#VALUE!
btnp	Biotin synthesis protein (uncharged)	R	0		NONE	#VALUE!	#VALUE!
camp	cAMP	C10H11N5O6P	-1	11	-191.87	-802.784	-355.168
caphis	2-(3-Carboxy-3-aminopropyl)-L-histidine	C10H16N4O4	0	16	-123.42	-516.389	135.866
carb_met	Biomass – carbohydrate component		0		Unassigned	#VALUE!	#VALUE!
carn	L-Carnosine	C9H15N4O3	1	15	-74.39	-311.248	299.432
cbasp	N-Carbamoyl-L-aspartate	C5H6N2O5	-2	6	-203.96	-853.369	-612.012
cbp	Carbamoyl phosphate	CH2NO5P	-2	2	-310.26	-1298.13	-1219.83
cdgggp	CDP-2,3-digeranylgeranyl-sn-glycerol	C52H83N3O13P2	-2	83	-357.28	-1494.86	1885.48
cdp	CDP	C9H12N3O11P2	-3	12	-553.38	-2315.34	-1833.44
cgly	Cys-Gly	C5H10N2O3S	0	10	-113.974	-476.867	-69.2076
chor	chorismate	C10H8O6	-2	8	-169.49	-709.146	-386.257
citr-L	L-Citrulline	C6H13N3O3	0	13	-123.87	-518.272	11.6855
citrac	Citraconic acid	C5H4O4	-2	4	-144.45	-604.379	-444.554
cmaphis	2-[3-Carboxy-3-(methylammonio)propyl]-L-histidine	C11H18N4O4	0	18	-114.87	-480.616	253.171
cmp	CMP	C9H12N3O8P	-2	12	-345.38	-1445.07	-959.117
cmpacna	CMP-N-acetylneuraminate	C20H29N4O16P	-2	29	-610.28	-2553.41	-1374.44
co1dam	Cob(I)yrinate a,c diamide	C45H56CoN6O12	-5	56	NONE	#VALUE!	#VALUE!
co2dam	Cob(II)yrinate a,c diamide	C45H56CoN6O12	-4	56	NONE	#VALUE!	#VALUE!
cobya	Cobyrinate	C45H52CoN4O14	-6	52	NONE	#VALUE!	#VALUE!
codhpre6	cobalt-dihydro-precorrin 6	C44H47CoN4O16	-7	47	NONE	#VALUE!	#VALUE!
copre2	cobalt-precorrin 2	C42H38N4O16Co	-8	38	NONE	#VALUE!	#VALUE!
copre3	cobalt-precorrin 3	C43H40CoN4O16	-8	40	NONE	#VALUE!	#VALUE!
copre4	cobalt-precorrin 4	C44H43CoN4O16	-7	43	NONE	#VALUE!	#VALUE!
copre5	cobalt-precorrin 5	C45H45CoN4O16	-7	45	NONE	#VALUE!	#VALUE!
copre6	cobalt-precorrin 6	C44H44CoN4O16	-8	44	NONE	#VALUE!	#VALUE!
copre8	cobalt-precorrin 8	C45H51CoN4O14	-7	51	NONE	#VALUE!	#VALUE!
csn	Cytosine	C4H5N3O	0	5	-8.68	-36.3171	167.513
cystrna_pser	O-Phosphoseryl-tRNA(Cys)	C3H5NO5PR	-1	5	Unassigned	#VALUE!	#VALUE!
cystrna	L-Cysteinyl-tRNA(Cys)	C3H6NOSR	1	6	NONE	#VALUE!	#VALUE!
cytd	Cytidine	C9H13N3O5	0	13	-132.88	-555.97	-26.0124
dad-2	Deoxyadenosine	C10H13N5O3	0	13	-5.51	-23.0538	506.904
dadp	dADP	C10H12N5O9P2	-3	12	-426.01	-1782.43	-1300.52
damp	dAMP	C10H12N5O6P	-2	12	-218.01	-912.154	-426.201
dann	7,8-Diaminononanoate	C9H21N2O2	1	21	-80.99	-338.862	516.413
db4p	3,4-dihydroxy-2-butanone 4-phosphate	C4H7O6P	-2	7	-320.85	-1342.44	-1060.31
dcamp	N6-(1,2-Dicarboxyethyl)-AMP	C14H14N5O11P	-4	14	-408.89	-1710.8	-1153.03
dcdp	dCDP	C9H12N3O10P2	-3	12	-513.54	-2148.65	-1666.75
dcmp	dCMP	C9H12N3O7P	-2	12	-305.54	-1278.38	-792.426
dcyt	Deoxycytidine	C9H13N3O4	0	13	-93.04	-389.279	140.678
ddcdscl	12,18-didecarboxyprecorrin-2	C40H43N4O12	-5	43	NONE	#VALUE!	#VALUE!
ddhrb	7,8-didemethyl-8-hydroxy-5-deazariboflavin	C16H16N3O7	-1	16	-151.29	-632.997	18.4484
dgdp	dGDP	C10H12N5O10P2	-3	12	-476.46	-1993.51	-1511.6
dgggp	digeranylgeranylglyceryl phosphate	C43H71O6P1	-2	71	-77.9	-325.934	2565.21
dgggps	2,3-di-O-geranylgeranyl-sn-glyceroserine	C46H77N1O8P1	-1	77	-140.55	-588.061	2550.11
dggpg	2,3-di-O-geranyl-sn-glycerol-1-phospho-3'-sn-glycerol	C46H78O8P1	-1	78	-132.58	-554.715	2624.22
dggpgp	2,3-di-O-geranyl-sn-glycerol-1-phospho-3'-sn-glycerol phosphate	C46H77O11P2	-3	77	-345.08	-1443.81	1687.88
dggpi	2,3-di-O-geranyl-sn-glycero-1-phospho-myo-inositol	C49H82O11P1	-1	82	-236.36	-988.93	2353.07
dgmp	dGMP	C10H12N5O7P	-2	12	-268.46	-1123.24	-637.284
dgsn	Deoxyguanosine	C10H13N5O4	0	13	-55.96	-234.137	295.821
dha	Dihydroxyacetone	C3H6O3	0	6	-108.16	-452.541	-207.946
dhadr	7,8-dihydropterin-6-ylmethyl-1-(4-aminophenyl)-1-deoxy-D-ribitol	C18H25N6O5	1	25	-269.91	-1129.3	-110.964
dhadrdpr	7,8-dihydropterin-6-ylmethyl-1-(4-aminophenyl)-1-deoxy-5-[1-A-D-ribofuranosyl 5'-diphosphate]-D-ribitol	C23H32N6O15P2	-2	32	-607.13	-2540.23	-1238.96
dhadrp	7,8-dihydropterin-6-ylmethyl-1-(4-aminophenyl)-1-deoxy-D-ribitol 5'-phosphate	C18H24N6O8P	-1	24	-277.31	-1160.27	-182.692
dhadrpr	7,8-dihydropterin-6-ylmethyl-1-(4-aminophenyl)-1-deoxy-5-[1-A-D-ribofuranosyl 5'-phosphate]-D-ribitol	C23H32N6O12P	-1	32	-399.13	-1669.96	-366.259
dhadrtpr	7,8-dihydropterin-6-ylmethyl-1-(4-aminophenyl)-1-deoxy-5-[1-A-D-ribofuranosyl 5'-triphosphate]-D-ribitol	C23H32N6O18P3	-3	32	-815.13	-3410.5	-2113.28
dhap	Dihydroxyacetone phosphate	C3H5O6P	-2	5	-320.66	-1341.64	-1141.05
dhf	7,8-Dihydrofolate	C19H20N7O6	-1	20	-108.92	-455.721	358.788
dhlpro	Dihydrolipolprotein	C8H16NOS2R	0	16	NONE	#VALUE!	#VALUE!
dhnpt	Dihydroneopterin	C9H14N5O4	1	14	-75.75	-316.938	252.976
dhor-S	(S)-Dihydroorotate	C5H5N2O4	-1	5	-151.52	-633.96	-430.94
dhp23cp	7,8-dihydronepterin 2' :3'-cyclicphosphate	C9H12N5O6P	0	12	-218.03	-912.238	-423.046
dhpmp	Dihydroneopterin monophosphate	C9H13N5O7P	-1	13	-288.25	-1206.04	-676.89
dhpt	Dihydropteroate	C14H14N6O3	0	14	-1.94	-8.11696	562.607
dhrfap	7,8-dihydropterin-6-ylmethyl-4-(B-D-ribofuranosyl) aminobenzene 5'-phosphate	C18H22N6O8P	-1	22	-269.91	-1129.3	-233.262
didp	dIDP	C10H11N4O10P2	-3	11	-481.74	-2015.6	-1574.46
ditp	dITP	C10H11N4O13P3	-4	11	-689.74	-2885.87	-2450.4
dkfp	6-deoxy-5-ketofructose 1-phosphate	C6H9O8P	-2	9	-385.67	-1613.64	-1249.99
dkmp	6-deoxy-5-ketomannitol 1-phosphate	C6H11O8P	-2	11	-393.69	-1647.2	-1202.01
dmh2mpt	didemethylated 7,8-dihydromethanopterin	C28H37N6O16P	-2	37	-537.01	-2246.85	-741.748
dmlz	6,7-Dimethyl-8-(1-D-ribityl)lumazine	C13H18N4O6	0	18	-138.92	-581.241	152.546
dmpp	Dimethylallyl diphosphate	C5H9O7P2	-3	9	-439.18	-1837.53	-1477.92
dna_met	Biomass – DNA component		0		NONE	#VALUE!	#VALUE!
dnad	Deamino-NAD+	C21H24N6O15P2	-2	24	-572.03	-2393.37	-1418.23
dohau	3,7-dideoxy-D-threo-hepto-2-amino-6-ulosonate	C7H13O5N	0	13	-187.54	-784.667	-254.71
dohdu	3,7-dideoxy-D-threo-hepto-2,6-diulosonate	C7H9O6	-1	9	-212.31	-888.305	-522.221
dpcoa	Dephospho-CoA	C21H33N7O13P2S	-2	33	-539.494	-2257.24	-915.205
drib	Deoxyribose	C5H10O4	0	10	-141.78	-593.208	-185.548
dscl	dihydrosirohydrochlorin (precorrin 2)	C42H41N4O16	-7	41	NONE	#VALUE!	#VALUE!
dtbt	Dethiobiotin	C10H17N2O3	-1	17	-115.31	-482.457	209.755
dtdp	dTDP	C10H13N2O11P2	-3	13	-566.34	-2369.57	-1846.9
dtdp4d6dg	dTDP-4-dehydro-6-deoxy-D-glucose	C16H22N2O15P2	-2	22	-680.33	-2846.5	-1952.89
dtdp4d6dm	dTDP-4-dehydro-6-deoxy-L-mannose	C16H22N2O15P2	-2	22	-680.33	-2846.5	-1952.89
dtdpglu	dTDPglucose	C16H24N2O16P2	-2	24	-723.12	-3025.53	-2050.39
dtdprmn	dTDP-L-rhamnose	C16H24N2O15P2	-2	24	-686.89	-2873.95	-1898.8
dtmp	dTMP	C10H13N2O8P	-2	13	-358.34	-1499.29	-972.576
dudp	dUDP	C9H11N2O11P2	-3	11	-565.93	-2367.85	-1926.71
dump	dUMP	C9H11N2O8P	-2	11	-357.93	-1497.58	-1052.39
duri	Deoxyuridine	C9H12N2O5	0	12	-145.43	-608.479	-119.288
dutp	dUTP	C9H11N2O14P3	-4	11	-773.93	-3238.12	-2802.65
dxyl5p	1-deoxy-D-xylulose 5-phosphate	C5H9O7P	-2	9	-357.27	-1494.82	-1131.16
eig3p	D-erythro-1-(Imidazol-4-yl)glycerol 3-phosphate	C6H9N2O6P	-2	9	-288.2	-1205.83	-842.174
etoh	Ethanol	C2H6O	0	6	-43.44	-174.17	70.4258
f1p	D-Fructose 1-phosphate	C6H11O9P	-2	11	-431.67	-1806.11	-1360.92
f420-0	coenzyme ferredoxin 420-0	C19H19N3O12P	-3	19	-425.46	-1780.12	-1012.86
f420-1	coenzyme ferredoxin 420-1	C24H25N4O15P	-4	25	-532.44	-2227.73	-1221.53
f420-2h2	coenzyme ferredoxin 420-2 (reduced)	C29H34O18N5P1	-4	34	-661.18	-2766.38	-1393.29
f430p1	coenzyme 430 precursor 1	C42H43N6NiO14	-5	43	NONE	#VALUE!	#VALUE!
f430p2	coenzyme F430 precursor 2	C42H45N6NiO14	-5	45	NONE	#VALUE!	#VALUE!
f430p3	coenzyme f430 precursor 3	C42H47N6NiO14	-5	47	NONE	#VALUE!	#VALUE!
f6p	D-Fructose 6-phosphate	C6H11O9P	-2	11	-431.67	-1806.11	-1360.92
fad	Flavin adenine dinucleotide oxidized	C27H31N9O15P2	-2	31	-529.37	-2214.88	-954.378
fald	Formaldehyde	CH2O	0	2	-31.2	-130.541	-49.0089
fapy	2-amino-5-formylamino-6-ribosylamino-4(3H)-pyrimidinone 5'-monophosphate (FAPy)	C10H14N5O9P	-2	14	-374.78	-1568.08	-1000.59
fc1p	L-Fuculose 1-phosphate	C6H11O8P	-2	11	-393.69	-1647.2	-1202.01
fcd	Flavin cytosine dinucleotide oxidized	C26H31N7O16P2	-2	31	-616.9	-2581.11	-1320.6
fdox	ferredoxin (oxidized) 2[4Fe-4S]	Fe8S8X	3		NONE	#VALUE!	#VALUE!
fdp	D-Fructose 1,6-bisphosphate	C6H10O12P2	-4	10	-644.17	-2695.21	-2300.5
fdred	ferredoxin (reduced) 2[4Fe-4S]	Fe8S8X	2		NONE	#VALUE!	#VALUE!
fgam	N2-Formyl-N1-(5-phospho-D-ribosyl)glycinamide	C8H13N2O9P	-2	13	-417.4	-1746.4	-1219.68
fgd	Flavin guanosine dinucleotide oxidized	C27H31N9O16P2	-2	31	-579.82	-2425.97	-1165.46
fmn	FMN	C17H19N4O9P	-2	19	-337.52	-1412.18	-640.869
formh4spt	formyltetrahydrosarcinapterin	C36H49N7O20P1	-3	49	-679.8	-2844.28	-854.038
formmfr_b	formylmethanofuran b	C35H44N6O15	-3	44	Unassigned	#VALUE!	#VALUE!
fpram	2-(Formamido)-N1-(5-phospho-D-ribosyl)acetamidine	C8H15N3O8P	-1	15	-381.6	-1596.61	-985.935
fprica	5-Formamido-1-(5-phospho-D-ribosyl)imidazole-4-carboxamide	C10H13N4O9P	-2	13	-372.85	-1560	-1033.29
frdp	Farnesyl diphosphate	C15H25O7P2	-3	25	-383	-1602.47	-590.61
fru	D-Fructose	C6H12O6	0	12	-219.17	-917.007	-427.816
fum	Fumarate	C4H2O4	-2	2	-143.7	-601.241	-522.948
g1p	D-Glucose 1-phosphate	C6H11O9P	-2	11	-430.78	-1802.38	-1357.2
g3p	Glyceraldehyde 3-phosphate	C3H5O6P	-2	5	-319.2	-1335.53	-1134.94
g6p	D-Glucose 6-phosphate	C6H11O9P	-2	11	-430.78	-1802.38	-1357.2
gal1p	alpha-D-Galactose 1-phosphate	C6H11O9P	-2	11	-430.78	-1802.38	-1357.2
gald	Glyceraldehyde	C3H6O3	0	6	-106.7	-446.433	-201.837
gam1p	D-Glucosamine 1-phosphate	C6H13NO8P	-1	13	-395.53	-1654.9	-1125.75
gam6p	D-Glucosamine 6-phosphate	C6H13NO8P	-1	13	-395.53	-1654.9	-1125.75
gar	N1-(5-Phospho-D-ribosyl)glycinamide	C7H14N2O8P	-1	14	-389.45	-1629.46	-1059.54
gdp	GDP	C10H12N5O11P2	-3	12	-516.3	-2160.2	-1678.29
gdpddman	GDP-4-dehydro-6-deoxy-D-mannose	C16H21N5O15P2	-2	21	-630.29	-2637.13	-1784.29
gdpmann	GDP-D-mannose	C16H23N5O16P2	-2	23	-673.08	-2816.17	-1881.79
ggdp	Geranylgeranyl diphosphate	C20H33O7P2	-3	33	-354.91	-1484.94	-146.954
gggp	(S)-3-O-geranylgeranylglyceryl phosphate	C23H39O6P1	-2	39	-203.29	-850.565	736.069
glc-D	D-Glucose	C6H12O6	0	12	-218.28	-913.284	-424.092
glnam	N-Glycoloyl-neuraminate;	C11H18NO10	-1	18	-362.63	-1517.24	-784.266
glnamcmp	CMP-N-glycoloylneuraminate;	C20H29N4O17P	-2	29	-646.51	-2705	-1526.02
glntrna	L-Glutaminyl-tRNA	C5H9N2O2R	1	9	NONE	#VALUE!	#VALUE!
glu1sa	L-Glutamate 1-semialdehyde	C5H10NO3	1	10	-111.43	-466.223	-59.3731
glu5p	L-Glutamate 5-phosphate	C5H8NO7P	-2	8	-379.03	-1585.86	-1262.97
glu5sa	L-Glutamate 5-semialdehyde	C5H9NO3	0	9	-111.43	-466.223	-99.3294
glutrna_gln	L-glutaminyl-tRNA(gln)	C5H7NO3R	0	7	Unassigned	#VALUE!	#VALUE!
glutrna	L-Glutamyl-tRNA(Glu)	C5H7NO3R	0	7	NONE	#VALUE!	#VALUE!
glx	Glyoxylate	C2H1O3	-1	1	-111.04	-464.591	-424.635
glyald	D-Glyceraldehyde	C3H6O3	0	6	-106.7	-446.433	-201.837
glyc-R	(R)-Glycerate	C3H5O4	-1	5	-159.4	-666.93	-463.909
glyc	Glycerol	C3H8O3	0	8	-116.18	-486.097	-159.969
glyc1p	Glycerol 1-phosphate	C3H7O6P	-2	7	-328.68	-1375.2	-1093.07
glyclt	Glycolate	C2H3O3	-1	3	-122.98	-514.548	-393.06
glytrna	Glycyl-tRNA(Gly)	C2H4NOR	1	4	NONE	#VALUE!	#VALUE!
gmp	GMP	C10H12N5O8P	-2	12	-308.3	-1289.93	-803.974
grdp	Geranyl diphosphate	C10H17O7P2	-3	17	-411.09	-1720	-1034.27
gsn	Guanosine	C10H13N5O5	0	13	-95.8	-400.827	129.13
gthox	Oxidized glutathione	C20H30N6O12S2	-2	30	-434.73	-1818.91	-599.17
gthrd	Reduced glutathione	C10H16N3O6S	-1	16	-220.954	-924.472	-273.026
gua	Guanine	C5H5N5O	0	5	28.4	118.826	322.655
h2acon-C	cis-(homo)2aconitate	C8H7O6	-3	7	-219.04	-916.463	-638.389
h2mpt	7,8-dihydromethanopterin	C30H41N6O16P	-2	41	-539.19	-2255.97	-587.805
h2o2	Hydrogen peroxide	H2O2	0	2	-32.05	-134.097	-52.5653
h3acon-C	cis-(homo)3aconitate	C9H9O6	-3	9	-217.42	-909.685	-550.079
h4mpt	5,6,7,8-tetrahydromethanopterin	C30H43N6O16P	-2	43	-544.04	-2276.26	-526.565
hacon-C	cis-homoaconitate	C7H5O6	-3	5	-220.66	-923.241	-726.699
hacon-T	trans-homoaconitate	C7H5O6	-3	5	-220.66	-923.241	-726.699
hcarn	Homocarnosine	C10H17N4O3	1	17	-72.77	-304.47	387.742
hcit	2-Hydroxybutane-1,2,4-tricarboxylate	C7H7O7	-3	7	-278.82	-1166.58	-888.508
hcys-L	L-Homocysteine	C4H9NO2S	0	9	-81.774	-342.142	24.7513
he2thpp	2-(alpha-Hydroxyethyl)thiamine diphosphate;	C14H20N4O8P2S	-2	20	-405.15	-1695.15	-883.067
hepdp	all-trans-Heptaprenyl diphosphate	C35H57O7P2	-3	57	-270.64	-1132.36	1184.02
hgbam	Hydrogenobyrinate a,c diamide	C45H59N6O12	-3	59	NONE	#VALUE!	#VALUE!
hisp	L-Histidinol phosphate	C6H11N3O4P	-1	11	-214.91	-899.183	-451.567
histd	L-Histidinol	C6H12N3O	1	12	-2.41	-10.0834	478.298
histrna	L-Histidyl-tRNA(His)	C6H8N3OR	1	8	NONE	#VALUE!	#VALUE!
hmbil	Hydroxymethylbilane	C40H38N4O17	-8	38	-479.5	-2006.23	-508.94
hmgcoa	Hydroxymethylglutaryl-CoA	C27H39N7O20P3S	-5	39	-900.07	-3765.89	-2196.26
hom-L	L-Homoserine	C4H9NO3	0	9	-122.53	-512.666	-145.772
hpglu	Tetrahydropteroyltri-L-glutamate	C24H34N8O12	0	34	-327.73	-1371.22	14.8205
hphaccoa	4-Hydroxyphenylacetyl-CoA	C29H38N7O18P3S	-4	38	-788.44	-3298.83	-1762.68
hpyr	Hydroxypyruvate	C3H3O4	-1	3	-148.92	-623.081	-501.593
hsfd	heterodisulfide	C13H22N1O10P1S3	-4	22	-467.892	-1957.66	-1073.76
hxan	Hypoxanthine	C5H4N4O	0	4	23.12	96.7341	259.798
iasp	Iminoaspartate	C4H4NO4	-1	4	-174.5	-730.108	-567.854
ibcoa	Isobutyryl-CoA	C25H38N7O17P3S	-4	38	-784.4	-3281.93	-1745.78
icit	Isocitrate	C6H5O7	-3	5	-279.02	-1167.42	-970.877
id3acald	Indole-3-acetaldehyde	C10H9NO	0	9	28.87	120.792	487.686
idp	IDP	C10H11N4O11P2	-3	11	-521.58	-2182.29	-1741.15
ihcit-T	threo-isohomocitrate	C7H7O7	-3	7	-277.4	-1160.64	-882.567
iletrna	L-Isoleucyl-tRNA(Ile)	C6H12NOR	1	12	NONE	#VALUE!	#VALUE!
imacp	3-(Imidazol-4-yl)-2-oxopropyl phosphate	C6H7N2O5P	-2	7	-242.14	-1013.11	-730.991
imp	IMP	C10H11N4O8P	-2	11	-313.58	-1312.02	-866.832
indaccoa	S-2-(indol-3-yl)acetyl-CoA	C31H39N8O17P3S	-4	39	-722.91	-3024.66	-1447.74
indole	Indole	C8H7N	0	7	54.41	227.651	513.013
indpyr	Indolepyruvate	C11H8NO3	-1	8	-49.77	-208.238	117.08
inost	myo-Inositol	C6H12O6	0	12	-219.96	-920.313	-431.121
ins	Inosine	C10H12N4O5	0	12	-101.08	-422.919	66.2729
ipdp	Isopentenyl diphosphate	C5H9O7P2	-3	9	-439.84	-1840.29	-1480.68
ipp	isopentyl phosphate	C5H9O4P	-2	9	-231.84	-970.019	-606.364
itp	ITP	C10H11N4O14P3	-4	11	-729.58	-3052.56	-2617.09
lac-D	D-Lactate	C3H5O3	-1	5	-123.17	-515.343	-312.323
lac-L	L-Lactate	C3H5O3	-1	5	-123.17	-515.343	-312.323
lald-L	L-Lactaldehyde	C3H6O2	0	6	-70.47	-294.846	-50.2507
Lcyst	L-cysteate	C3H6NO5S	-1	6	-206.402	-863.586	-619.8
leutrna	L-Leucyl-tRNA(Leu)	C6H12NOR	1	12	NONE	#VALUE!	#VALUE!
lgt-S	(R)-S-Lactoylglutathione	C13H20N3O8S	-1	20	-291.21	-1218.42	-403.913
lipid_met	Biomass – lipid component		0		NONE	#VALUE!	#VALUE!
lppg	lactyl-(2)-diphospho-(5')-guanosine	C13H16N5O13P2	-3	16	-577.97	-2418.23	-1773.26
lpro	Lipoylprotein	C8H14NOS2R	0	14	NONE	#VALUE!	#VALUE!
lystrna	L-Lysine-tRNA (Lys)	C6H14N2OR	2	14	NONE	#VALUE!	#VALUE!
m3hdp	methyl-3-hydroxyl diphosphate	C5H11O8P2	-3	11	-500.44	-2093.84	-1652.7
m5hbc	Co-Methyl-Co-5-hydroxybenzimidazolylcobamide	C61H87CoN13O15P	0	87	NONE	#VALUE!	#VALUE!
mal-L	L-Malate	C4H4O5	-2	4	-201	-840.984	-681.159
man1p	D-Mannose 1-phosphate	C6H11O9P	-2	11	-430.78	-1802.38	-1357.2
man6p	D-Mannose 6-phosphate	C6H11O9P	-2	11	-430.78	-1802.38	-1357.2
menylh4spt	methenyl-tetrahydrosarcinapterin	C36H48N7O19P1	-2	48	-635.85	-2660.4	-706.869
mercppyr	Mercaptopyruvate	C3H3O3S	-1	3	-108.164	-452.558	-331.07
methf	5,10-Methenyltetrahydrofolate	C20H20N7O6	-1	20	-97	-405.848	408.662
metsox-R-L	L-methionine-R-sulfoxide	C5H11NO3S	0	11	NONE	#VALUE!	#VALUE!
mettrna	L-Methionyl-tRNA (Met)	C5H10NOSR	1	10	NONE	#VALUE!	#VALUE!
mev-R	(R)-Mevalonate	C6H11O4	-1	11	-157.77	-660.11	-212.494
mfrbi1	methanofuran intermediate 1	C6H9O13P2	-5	9	-657.04	-2749.06	-2402.4
mfrbi2	methanofuran intermediate 2	C6H8O9P	-3	8	-394.6	-1651.01	-1332.17
mfrbi3	methanofuran intermediate 3	C6H6O8P	-3	6	-374.35	-1566.28	-1328.97
mfrbi4	phosphate ester of dihydrofuran : methanofuran biosynthesis intermediate 4	C6H6O8P	-3	6	-383.07	-1602.76	-1365.46
mh4spt	N5-methyl-tetrahydrosarcinapterin	C36H51N7O19P1	-3	51	-638.75	-2672.53	-600.753
mhpglu	5-Methyltetrahydropteroyltri-L-glutamate	C25H36N8O12	0	36	-315.46	-1319.88	147.69
mi3p-D	1D-myo-Inositol 3-phosphate	C6H11O9P	-2	11	-432.46	-1809.41	-1364.23
mleneh4spt	N5,N10-methylene-5,6,7,8-tetrahydromethanopterin	C36H49N7O19P1	-3	49	-632.5	-2646.38	-656.135
mlthf	5,10-Methylenetetrahydrofolate	C20H22N7O6	-1	22	-93.45	-390.995	505.047
mmal	Methylmalonate	C4H4O4	-2	4	-164.77	-689.398	-529.573
mmh2mpt	monomethylated 7,8-dihydromethanoterin	C29H39N6O16P	-2	39	-537.2	-2247.64	-661.011
mphen	methanophenazine (oxidized)	C37N2O1H50	0		165.11	690.82	690.82
mphenh2	methanophenazine (reduced)	C37N2O1H52	0		171.08	715.799	715.799
msa	Malonate semialdehyde	C3H3O3	-1	3	-111.88	-468.106	-346.618
mthgxl	Methylglyoxal	C3H4O2	0	4	-59.99	-250.998	-87.9343
nabl	N-epsilon-acetyl-beta-lysine	C8H16N2O3	0	16	-113.64	-475.47	176.786
nicrns	Nicotinate D-ribonucleoside	C11H13NO6	0	13	-167.68	-701.573	-171.616
nicrnt	Nicotinate D-ribonucleotide	C11H12NO9P	-2	12	-380.18	-1590.67	-1104.72
nmn	NMN	C11H14N2O8P	-1	14	-337.74	-1413.1	-843.19
no2	Nitrite	NO2	-1		-8.9	-37.2376	-38.0473
o2-	Oxygen radical	O2	-1		6.9	28.8696	28.0599
o2	O2	O2	0		3.9197	16.4	16.4
oaa	Oxaloacetate	C4H2O5	-2	2	-190.52	-797.136	-718.842
octdp	all-trans-Octaprenyl diphosphate	C40H65O7P2	-3	65	-242.55	-1014.83	1627.67
ohepa	2-oxoheptanedioic acid	C7H8O5	-2	8	-185.66	-776.801	-453.912
ohexa	2-oxohexanedioic acid	C6H6O5	-2	6	-187.28	-783.58	-542.222
orn	Ornithine	C5H13N2O2	1	13	-85.66	-358.401	170.746
orot	Orotate	C5H3N2O4	-1	3	-142.48	-596.136	-474.648
orot5p	Orotidine 5'-phosphate	C10H10N2O11P	-3	10	-479.18	-2004.89	-1604.52
oxa	Oxalate	C2O4	-2		-161	-673.624	-676.863
pan4p	Pantetheine 4'-phosphate	C11H21N2O7PS	-2	21	-347.644	-1454.54	-601.696
pant-R	(R)-Pantoate	C6H11O4	-1	11	-159.58	-667.683	-220.067
pap	Adenosine 3',5'-bisphosphate	C10H11N5O10P2	-4	11	-470.35	-1967.94	-1532.47
paps	3'-Phosphoadenylyl sulfate	C10H11N5O13P2S	-4	11	-580.35	-2428.18	-1992.71
pep	Phosphoenolpyruvate	C3H2O6P	-3	2	-316.08	-1322.48	-1248.23
phaccoa	Phenylacetyl-CoA	C29H38N7O17P3S	-4	38	-748.96	-3133.65	-1597.5
pheme	protoheme	C34H30FeN4O4	-2	30	NONE	#VALUE!	#VALUE!
phetrna	L-Phenylalanyl-tRNA(Phe)	C9H10NOR	1	10	NONE	#VALUE!	#VALUE!
phom	O-Phospho-L-homoserine	C4H8NO6P	-2	8	-335.03	-1401.77	-1078.88
phpyr	Phylloquinone	C9H7O3	-1	7	-75.82	-317.231	-32.6788
phydp	Phytyl diphosphate	C20H39O7P2	-3	39	-420.31	-1758.58	-175.991
pmcoa	Pimeloyl-CoA	C28H41N7O19P3S	-5	41	-857.18	-3586.44	-1935.28
ppa	Propionate (n-C3:0)	C3H5O2	-1	5	-85.13	-356.184	-153.164
ppant-R	4-phosphopantoate	C6H10O7P	-3	10	-372.08	-1556.78	-1156.41
ppap	Propanoyl phosphate	C3H5O5P	-2	5	-300.03	-1255.33	-1054.73
ppbng	Porphobilinogen	C10H13N2O4	-1	13	-118.18	-494.465	34.6828
ppcoa	Propanoyl-CoA	C24H36N7O17P3S	-4	36	-784.21	-3281.13	-1826.51
pphn	Prephenate	C10H8O6	-2	8	-186.17	-778.935	-456.046
pppi	Inorganic triphosphate	HO10P3	-4		NONE	#VALUE!	#VALUE!
pram	5-Phospho-beta-D-ribosylamine	C5H11NO7P	-1	11	-358.87	-1501.51	-1053.9
pran	N-(5-Phospho-D-ribosyl)anthranilate	C12H13NO9P	-3	13	-393.15	-1644.94	-1122.27
prbamp	1-(5-Phosphoribosyl)-AMP	C15H19N5O14P2	-4	19	-599.22	-2507.14	-1745.54
prbatp	1-(5-Phosphoribosyl)-ATP	C15H19N5O20P4	-6	19	-1015.22	-4247.68	-3502.28
prfp	1-(5-Phosphoribosyl)-5-[(5-phosphoribosylamino)methylideneamino]imidazole-4-carboxamide	C15H21N5O15P2	-4	21	-651.87	-2727.42	-1884.29
prlp	5-[(5-phospho-1-deoxyribulos-1-ylamino)methylideneamino]-1-(5-phosphoribosyl)imidazole-4-carboxamide	C15H21N5O15P2	-4	21	-651.25	-2724.83	-1881.7
protein_met	Biomass – protein component		0		NONE	#VALUE!	#VALUE!
protrna	L-Prolyl-tRNA(Pro)	C5H8NOR	1	8	NONE	#VALUE!	#VALUE!
prpp	5-Phospho-alpha-D-ribose 1-diphosphate	C5H8O14P3	-5	8	-814.62	-3408.37	-3102.48
psd5p	Pseudouridine 5'-phosphate	C9H11N2O9P	-2	11	-410.45	-1717.32	-1272.14
pser-L	O-Phospho-L-serine	C3H6NO6P	-2	6	-336.65	-1408.54	-1167.19
pydx5p	Pyridoxal 5'-phosphate	C8H8NO6P	-2	8	-272	-1138.05	-815.159
pyr-L	L-pyrrolysine	C12H21N3O3	0	21	-88.15	-368.82	487.266
pyrtrna	trna(pyr-L)	C12H20N3O2R	1	20	NONE	#VALUE!	#VALUE!
quln	Quinolinate	C7H3NO4	-2	3	-119.77	-501.118	-382.058
r15bp	D-Ribose 1,5-bisphosphate	C5H8O11P2	-4	8	-606.62	-2538.1	-2224.93
r2mmal	D-Citramalate	C5H6O5	-2	6	-202.61	-847.72	-606.363
r5hbzi	N1-(alpha-D-ribosyl)-5-hydroxybenzimidazole	C12H14N2O5	0	14	-113.56	-475.135	95.5885
r5p	alpha-D-Ribose 5-phosphate	C5H9O8P	-2	9	-394.12	-1649	-1285.34
rb15bp	D-Ribulose 1,5-bisphosphate	C5H8O11P2	-4	8	-606	-2535.5	-2222.33
Rh2cit	(R)-(homo)2citrate	C8H9O7	-3	9	-277.2	-1159.8	-800.198
Rh3cit	(R)-(homo)3citrate	C9H11O7	-3	11	-275.58	-1153.03	-711.888
rib-D	D-Ribose	C5H10O5	0	10	-181.62	-759.898	-352.238
rna_met	Biomass – RNA component		0		NONE	#VALUE!	#VALUE!
rnam	N-Ribosylnicotinamide	C11H15N2O5	1	15	-125.24	-524.004	86.6757
ru5p-D	D-Ribulose 5-phosphate	C5H9O8P	-2	9	-393.5	-1646.4	-1282.75
S2hglut	(S)-2-Hydroxyglutarate	C5H6O5	-2	6	-199.38	-834.206	-592.849
scl	sirohydrochlorin	C42H40N4O16	-6	40	NONE	#VALUE!	#VALUE!
sec	sulfoethylcysteine	C5H10NO5S2	-1	10	-194.392	-813.336	-406.486
sertrna	L-Seryl-tRNA(Ser)	C3H6NO2R	1	6	NONE	#VALUE!	#VALUE!
sf430a	15,17-seco-F430-17-acid	C42H47N6NiO14	-5	47	NONE	#VALUE!	#VALUE!
Shcit	S-homocitrate	C7H7O7	-3	7	-278.82	-1166.58	-888.508
sheme	Siroheme	C42H36FeN4O16	-8	36	NONE	#VALUE!	#VALUE!
skm	Shikimate	C7H9O5	-1	9	-171.29	-716.677	-350.593
skm5p	Shikimate 5-phosphate	C7H8O8P	-3	8	-383.79	-1605.78	-1286.94
sl26da	N-Succinyl-LL-2,6-diaminoheptanedioate	C11H16N2O7	-2	16	-269.49	-1127.55	-478.529
sl2a6o	N-Succinyl-2-L-amino-6-oxoheptanedioate	C11H12NO8	-3	12	-294.26	-1231.18	-749.279
so3	Sulfite	O3S	-2		-126.15	-527.812	-531.05
succ	Succinate	C4H4O4	-2	4	-162.96	-681.825	-521.999
suchms	O-Succinyl-L-homoserine	C8H12NO6	-1	12	-236.19	-988.219	-499.837
sucsal	Succinic semialdehyde	C4H5O3	-1	5	-110.26	-461.328	-258.308
thdp	2,3,4,5-Tetrahydrodipicolinate	C7H8NO4	-1	8	-138.77	-580.614	-255.296
thmmp	Thiamin monophosphate	C12H16N4O4PS	-1	16	-160.32	-670.779	-19.3331
thmpp	Thiamine diphosphate	C12H16N4O7P2S	-2	16	-368.32	-1541.05	-892.034
thrp	L-Threonine O-3-phosphate	C4H8NO6P	-2	8	-336.84	-1409.34	-1086.45
thrtrna	L-Threonyl-tRNA(Thr)	C4H8NO2R	1	8	NONE	#VALUE!	#VALUE!
thym	Thymine	C5H6N2O2	0	6	-61.48	-257.232	-12.6365
thymd	Thymidine	C10H14N2O5	0	14	-145.84	-610.195	-39.471
tih2cit	(-)threo-iso(homo)2citrate	C8H9O7	-3	9	-275.78	-1153.86	-794.257
tih3cit	(-)threo-iso(homo)3citrate	C9H11O7	-3	11	-274.16	-1147.09	-705.947
trace_met	Biomass – trace component		0		NONE	#VALUE!	#VALUE!
trdox	Oxidized thioredoxin	X	0		NONE	#VALUE!	#VALUE!
trdrd	Reduced thioredoxin	XH2	0		NONE	#VALUE!	#VALUE!
trnaala	tRNA(Ala)	R	0		NONE	#VALUE!	#VALUE!
trnaarg	tRNA(Arg)	R	0		NONE	#VALUE!	#VALUE!
trnaasn	tRNA(Asn)	R	0		NONE	#VALUE!	#VALUE!
trnaasp	tRNA(Asp)	R	0		NONE	#VALUE!	#VALUE!
trnacys	tRNA(Cys)	R	0		NONE	#VALUE!	#VALUE!
trnagln	tRNA(Gln)	R	0		NONE	#VALUE!	#VALUE!
trnaglu	tRNA (Glu)	R	0		NONE	#VALUE!	#VALUE!
trnagly	tRNA(Gly)	R	0		NONE	#VALUE!	#VALUE!
trnahis	tRNA(His)	R	0		NONE	#VALUE!	#VALUE!
trnaile	tRNA(Ile)	R	0		NONE	#VALUE!	#VALUE!
trnaleu	tRNA(Leu)	R	0		NONE	#VALUE!	#VALUE!
trnalys	tRNA(Lys)	R	0		NONE	#VALUE!	#VALUE!
trnamet	tRNA(Met)	R	0		NONE	#VALUE!	#VALUE!
trnaphe	tRNA(Phe)	R	0		NONE	#VALUE!	#VALUE!
trnapro	tRNA(Pro)	R	0		NONE	#VALUE!	#VALUE!
trnaser	tRNA(Ser)	R	0		NONE	#VALUE!	#VALUE!
trnathr	tRNA(Thr)	R	0		NONE	#VALUE!	#VALUE!
trnatrp	tRNA(Trp)	R	0		NONE	#VALUE!	#VALUE!
trnatyr	tRNA(Tyr)	R	0		NONE	#VALUE!	#VALUE!
trnaval	tRNA(Val)	R	0		NONE	#VALUE!	#VALUE!
trptrna	L-Tryptophanyl-tRNA(Trp)	C11H11N2OR	1	11	NONE	#VALUE!	#VALUE!
tsul	Thiosulfate	O3S2	-2		-122.7	-513.377	-516.615
tym	Tyramine	C8H12NO	1	12	-10.89	-45.5638	442.818
tyrtrna	L-Tyrosyl-tRNA(Tyr)	C9H10NO2R	1	10	NONE	#VALUE!	#VALUE!
uacgam	UDP-N-acetyl-D-glucosamine	C17H25N3O17P2	-2	25	-756.9	-3166.87	-2150.96
udp	UDP	C9H11N2O12P2	-3	11	-605.77	-2534.54	-2093.4
udpacgal	UDP-N-acetyl-D-galactosamine	C17H25N3O17P2	-2	25	-756.9	-3166.87	-2150.96
udpg	UDPglucose	C15H22N2O17P2	-2	22	-762.55	-3190.51	-2296.9
udpgal	UDPgalactose	C15H22N2O17P2	-2	22	-762.55	-3190.51	-2296.9
udpglcur	UDP-D-glucuronate	C15H19N2O18P2	-3	19	-805.77	-3371.34	-2604.08
ump	UMP	C9H11N2O9P	-2	11	-397.77	-1664.27	-1219.08
uppg3	Uroporphyrinogen III	C40H36N4O16	-8	36	NONE	#VALUE!	#VALUE!
ura	Uracil	C4H4N2O2	0	4	-61.07	-255.517	-92.453
urea	Urea	CH4N2O	0	4	-48.7	-203.761	-40.6969
uri	Uridine	C9H12N2O6	0	12	-185.27	-775.17	-285.978
valtrna	L-Valyl-tRNA(Val)	C5H10NOR	1	10	NONE	#VALUE!	#VALUE!
xan	Xanthine	C5H4N4O2	0	4	-27.73	-116.022	47.0415
xmp	Xanthosine 5'-phosphate	C10H11N4O9P	-2	11	-364.43	-1524.78	-1079.59
xtp	XTP	C10H11N4O15P3	-4	11	-780.43	-3265.32	-2829.85
xtsn	Xanthosine	C10H12N4O6	0	12	-151.93	-635.675	-146.484
mno2	Manganese dioxide	MnO2	0	0		-465.2	-465.2
btoh	Butanol	C4H10O	0	10		-162.51	245.15
ibtoh	Isobutanol	C4H10O	0	10			253.8
btyr	Butyrate	C4H8O	-1	8			-68.08
ibtyr	Isobutyrate	C4H8O	-1	8			-56.04
References:
Alberty RA (1998) Calculation of standard transformed Gibbs energies and standard transformed enthalpies of biochemical reactants. Archives of biochemistry and biophysics 353: 116-130
Benedict MN, Gonnerman MC, Metcalf WW, Price ND (2012) Genome-scale metabolic reconstruction and hypothesis testing in the methanogenic archaeon Methanosarcina acetivorans C2A. Journal of bacteriology 194: 855-865
Lide, David R. CRC Handbook, 84th ed.; CRC Press: Boca Raton, Florida, 2003; pp 5:5-5:60, 5:85-5:86.
Dean, John A. Lange’s Handbook of Chemistry, 11th ed.; McGraw-Hill: New York, New York, 1979; pp 9:4-9:128.
http://equilibrator.weizmann.ac.il

## Sheet: proteomics data
Loci	Annotation	No. of peptides	Proteome (Me/Ac)
MA0010	formyl-methanofuran:tetrahydromethanopterin N-formyltransferase	10	23 ± 4
MA0023	zinc ABC transporter, solute-binding lipoprotein	5	40 ± 10
MA0033	pyruvate synthase, subunit delta	2	3.0 ± 0.1
MA0038	predicted protein	5	0.11 ± 0.04
MA0039	conserved hypothetical protein	5	0.13 ± 0.03
MA0046	predicted protein	4	3.8 ± 0.6
MA0054	conserved hypothetical protein	9	7.4 ± 0.6
MA0056	conserved hypothetical protein	3	7±4
MA0057	conserved hypothetical protein	3	5.6 ± 0.1
MA0072	anaerobic ribonucleoside-triphosphate reductase	17	5.1 ± 0.8
MA0086	Hsp60	18	5±1
MA0090	phenylalanyl-tR synthetase, subunit alpha	11	6±2
MA0097	glycyl-tR synthetase	10	6±1
MA0118	histidinol-phosphate aminotransferase	8	4.1 ± 0.8
MA0130	phosphoribosylformylglycinamidine cyclo-ligase	7	8±4
MA0134	predicted protein	3	0.16 ± 0.01
MA0137	dCMP deaminase	2	6±3
MA0144	monomethylamine methyltransferase	4	4.7 ± 0.9
MA0146	methylcobalamin:CoM methyltransferase isozyme A	3	7±1
MA0183	ribosomal protein L10e	8	7±3
MA0187	molybdenum cofactor biosynthesis protein B (MoaB)	8	5.8 ± 0.7
MA0202	3-isopropylmalate dehydratase	7	3.6 ± 0.2
MA0215	predicted protein	3	0.12 ± 0.01
MA0217	ATP phosphoribosyltransferase	7	9±3
MA0218	N-(5-phospho-D-ribosylformimino)-5-amino-1-(5-phosphoribosyl)-4-imidazole carboxamide isomerase	3	4.9 ± 0.7
MA0246	4-hydroxybenzoate decarboxylase	7	4.1 ± 0.7
MA0269	Methyl-THMPT:CoM methyltransferase (MtrH), subunit H	10	0.31 ± 0.1
MA0270	Methyl-THMPT:CoM methyltransferase (MtrG), subunit G	2	0.3 ± 0.1
MA0272	Methyl-THMPT:CoM methyltransferase (MtrA), subunit A	5	0.3 ± 0.1
MA0273	Methyl-THMPT:CoM methyltransferase (MtrB), subunit B	3	0.20 ± 0.03
MA0274	Methyl-THMPT:CoM methyltransferase (MtrC), subunit C	2	0.3 ± 0.1
MA0275	Methyl-THMPT:CoM methyltransferase (MtrD), subunit D	2	0.2 ± 0.05
MA0302	oligopeptide ABC transporter, solute-binding protein	3	7±1
MA0304	Molybdenum formylmethanofuran dehydrogenase (FmdE), subunit E	4	10 ± 2
MA0305	Molybdenum formylmethanofuran dehydrogenase (FmdF), subunit F	4	13 ± 5
MA0306	Molybdenum formylmethanofuran dehydrogenase (FmdA), subunit A	8	30 ± 10
MA0307	Molybdenum formylmethanofuran dehydrogenase (FmdC), subunit C	2	30 ± 10
MA0308	Molybdenum formylmethanofuran dehydrogenase (FmdD), subunit D	3	40 ± 20
MA0309	Molybdenum formylmethanofuran dehydrogenase (FmdB), subunit B	6	25 ± 9
MA0339	conserved hypothetical protein	3	3.1 ± 0
MA0368	transcriptional regulator, TetR family MA0406 iron-sulfur flavoprotein	4	5.8 ± 0.4
MA0439	fructose-bisphosphate aldolase	4	3.8 ± 0.4
MA0440	dCTP deaminase	2	4 ± 0.2
MA0455	methanol-5-hydroxybenzimidazolylcobamide co-methyltransferase (MtaC1), isozyme 1	5	500 ± 200
MA0456	methanol-5-hydroxybenzimidazolylcobamide co-methyltransferase (MtaB1), isozyme 1	4	500 ± 200
MA0464	predicted protein	2	0.02 ± 0.01
MA0477	predicted protein	4	0.2 ± 0.1
MA0539	predicted protein	2	0.3 ± 0.1
MA0587	glutamyl-tR synthetase	8	5±2
MA0595	ribosomal protein L18e	5	5±1
MA0596	ribosomal protein L13p	3	6±2
MA0597	ribosomal protein S9p	7	4.8 ± 0.5
MA0600	ribosomal protein S2p	8	5±1
MA0646	ribosomal protein L44e	3	4.4 ± 0.5
MA0651	conserved hypothetical protein	7	9±3
MA0653	predicted protein	11	3.8 ± 0.7
MA0659	Na+-transporting NADH:ubiquinone oxidoreductase, subunit 1 (Ma-RnfC)	6	0.09 ± 0.04
MA0661	Na+-transporting NADH:ubiquinone oxidoreductase, subunit 3 (Ma-RnfG)	3	0.08 ± 0.03
MA0664	Na+-transporting NADH:ubiquinone oxidoreductase, subunit 6 (Ma-RnfB)	3	0.1 ± 0.03
MA0669	replication factor C, small subunit	8	6±2
MA0671	Tungsten formylmethanofuran dehydrogenase (FwdG), subunit G	2	14 ± 2
MA0814	predicted protein	7	0.18 ± 0.04
MA0827	predicted protein	5	5±1
MA0872	cobN/magnesium chelatase family protein	6	0.14 ± 0.05
MA0873	PQQ enzyme repeat domain protein	10	0.12 ± 0.03
MA0882	magnesium chelatase subunit	9	20 ± 10
MA0887	phosphate ABC transporter, solute-binding protein	3	0.01 ± 0.01
MA0904	predicted protein	4	5.1 ± 0.4
MA0913	imidazoleglycerol-phosphate synthase, subunit H	3	8±3
MA0923	ribosomal protein S8e	3	8±4
MA0940	conserved hypothetical protein	2	4±1
MA0949	ribosomal protein S15p	4	5±1
MA0950	ferric enterobactin transport ATP-binding protein	4	14 ± 4
MA0958	conserved hypothetical protein	5	5±1
MA1014	carbon-monoxide dehydrogenase, (CdhC) gamma subunit	5	0.04 ± 0.02
MA1015	carbon-monoxide dehydrogenase, (CdhB) beta subunit	7	0.1 ± 0.03
MA1016	carbon-monoxide dehydrogenase, (CdhA) alpha subunit	6	0.04 ± 0.02
MA1030	NAD synthase (glutamine-hydrolyzing)	5	0.1 ± 0.05
MA1032	serine O-acetyltransferase	4	0.27 ± 0.05
MA1072	ribosomal protein L3p	8	10 ± 6
MA1073	ribosomal protein L4	6	6±2
MA1074	ribosomal protein L23p	2	6±1
MA1075	ribosomal protein L2p	3	6.1 ± 0.7
MA1076	ribosomal protein S19p	5	7±3
MA1077	ribosomal protein L22p	3	6±2
MA1078	ribosomal protein S3p	6	5±2
MA1079	ribosomal protein L29p	3	4.8 ± 0.2
MA1081	ribosomal protein S17p	2	4.4 ± 0.5
MA1082	ribosomal protein L14p	2	6±1
MA1083	ribosomal protein L24p	5	5±2
MA1084	ribosomal protein S4e	6	7±3
MA1085	ribosomal protein L5p	4	5±1
MA1087	ribosomal protein S8	3	4.1 ± 0.4
MA1088	ribosomal protein L6p	4	6±1
MA1089	ribosomal protein L32e	4	4.9 ± 0.8
MA1090	ribosomal protein L19e	2	5±2
MA1091	ribosomal protein L18p	5	7±3
MA1092	ribosomal protein S5	3	4±1
MA1094	ribosomal protein L15p	3	5±1
MA1108	ribosomal protein S13p	3	7±1
MA1109	ribosomal protein S4p	9	5±1
MA1110	ribosomal protein S11p	6	6±2
MA1111	NAD-directed R polymerase, subunit D	2	3.9 ± 0.5
MA1112	NAD-directed R polymerase, subunit D	2	4.5 ± 0.7
MA1130	iron ABC transporter, solute-binding protein	5	28 ± 6
MA1255	ribosomal protein S10p	4	4.3 ± 0.4
MA1257	translation elongation factor 2	12	5±2
MA1258	ribosomal protein S7p	9	6±2
MA1260	transcription termination factor NusA	4	4.8 ± 0.8
MA1261	ribosomal protein L30e	2	5±2
MA1341	FMN-binding protein	5	12 ± 2
MA1342	P-type copper-transporting ATPase	7	5±1
MA1395	transcriptional regulator, CopG family	4	6±2
MA1423	conserved hypothetical protein	3	12 ± 3
MA1446	ribosomal protein L21e	2	5±1
MA1448	conserved hypothetical protein	2	16 ± 2
MA1454	cell surface lipoprotein	2	0.17 ± 0.01
MA1456	predicted protein	5	4.1 ± 0.4
MA1462	universal stress protein	5	4.4 ± 0.7
MA1477	heat shock protein	6	13 ± 6
MA1479	heat shock protein 40	ND	7 ± 2
MA1484	geranylgeranyl reductase	6	5.4 ± 0.9
MA1489	conserved hypothetical protein	3	20 ± 10
MA1498	F420H2 dehydrogenase, subunit FpoD	4	15 ± 4
MA1499	F420H2 dehydrogenase, subunit FpoH	3	26 ± 1
MA1521	ribosomal protein L7ae	4	5.2 ± 0.7
MA1524	nucleoside-diphosphate kinase	3	6±2
MA1525	translation initiation factor If2	4	5±2
MA1526	ribosomal protein S6e	4	5 ± 0.7
MA1569	Pap2 superfamily protein	2	12 ± 2
MA1616	methanol-5-hydroxybenzimidazolylcobamide co-methyltransferase (MtaC3), isozyme 3	4	0.2 ± 0.1
MA1617	methanol-5-hydroxybenzimidazolylcobamide co-methyltransferase (MtaB3), isozyme 3	4	0.2 ± 0.1
MA1654	intracellular protease	3	0.19 ± 0.05
MA1676	predicted protein	2	4±1
MA1684	aspartyl-tR synthetase	10	4±1
MA1744	conserved hypothetical protein	2	9±3
MA1763	transcriptional regulator, CopG family	3	15 ± 4
MA1775	ribosomal protein L37ae	2	4.4 ± 0.5
MA1784	ribosomal protein L15e	3	6.6 ± 0.8
MA1821	conserved hypothetical protein	4	4.8 ± 0.7
MA1848	UbiE/COQ5 methyltransferase	3	0.08 ± 0.05
MA1909	hypothetical protein	3	20 ± 10
MA1940	predicted protein	2	0.15 ± 0.03
MA1998	predicted protein	4	0.26 ± 0.07
MA2004	FtsJ-like methyltransferase	3	6.6 ± 0.4
MA2143	carbamoyl-phosphate synthase (glutamine-hydrolyzing), large subunit	11	5±2
MA2144	carbamoyl-phosphate synthase (glutamine-hydrolyzing), small subunit	7	5±2
MA2145	glycine betaine/L-proline ABC transporter, ATP-binding protein	ND	5±1
MA2456	predicted protein	2	0.06 ± 0.02
MA2510	DNA topoisomerase, type I	4	3.9 ± 0.6
MA2536	carbonic anhydrase (Cam)	2	0.11 ± 0.03c
MA2615	conserved hypothetical protein	4	15 ± 4
MA2636	conserved hypothetical protein	2	0.1 ± 0.06
MA2711	conserved hypothetical protein	5	0.2 ± 0.1
MA2717	NifU protein	2	7±1
MA2819	conserved hypothetical protein	2	0.18 ± 0.03
MA2867	polyferredoxin	2	0.08 ± 0.04
MA2868	heterodisulfide reductase (HdrA), subunit A	4	0.2 ± 0.1
MA2896	threonyl-tR synthetase	3	4.1 ± 0.8
MA2912	AMP-binding protein	4	8±4
MA2914	transcriptional regulator, Hth-3 family	2	5 ± 1
MA2923	conserved hypothetical protein	6	0.09 ± 0.01
MA2982	predicted protein	5	0.12 ± 0.04
MA3034	uroporphyrinogen-III synthase	3	3.6 ± 0.6
MA3035	coenzyme PQQ synthesis protein E	4	6±2
MA3092	conserved hypothetical protein	3	0.09 ± 0.01
MA3165	hypothetical protein	4	0.2 ± 0.1
MA3250	cobyric acid synthase	5	9±3
MA3260	O-Glc c transferase, p110 subunit	9	12 ± 9
MA3289	endopeptidase La	10	11 ± 5
MA3302	conserved hypothetical protein	5	0.004 ± 0.002
MA3307	orotate phosphoribosyltransferase	5	6±2
MA3317	arylsulfatase regulator	4	0.12 ± 0.01
MA3322	conserved hypothetical protein	3	20 ± 10
MA3334	conserved hypothetical protein	2	0.07 ± 0.01
MA3342	2-isopropylmalate synthase	3	5±1
MA3378	predicted protein	2	3.3 ± 0.2
MA3382	glutamate-ammonia ligase	7	4±1
MA3416	ribosomal protein S3Ae	3	5±1
MA3418	conserved hypothetical protein	3	6±3
MA3439	sulfite reductase, beta subunit	4	12 ± 4
MA3449	conserved hypothetical protein	2	40 ± 30
MA3455	nickel ABC transporter, solute-binding protein	3	20 ± 10
MA3475	predicted protein	2	8±3
MA3477	ferrous iron transport protein B	8	30 ± 10
MA3522	phosphoribosylglycinamide formyltransferase	2	3.8 ± 0.7
MA3576	predicted protein	2	4±0
MA3606	acetate kinase	8	0.02 ± 0.01c
MA3607	phosphotransacetylase	9	0.06 ± 0.03
MA3631	cobalamin biosynthesis protein	3	20 ± 7
MA3661	predicted protein	2	240 ± 90
MA3667	conserved hypothetical	4	0.02 ± 0.01
MA3689	conserved hypothetical protein	5	4 ± 0.8
MA3695	ribosomal protein S24e	4	6±1
MA3732	F420H2 dehydrogenase, subunit FpoF	5	4.2 ± 0.8
MA3733	F420-dependent N5, N10-methylene-tetrahydromethanopterin reductase	11	9±4
MA3860	carbon-monoxide dehydrogenase, (CdhA) alpha subunit	8	0.004 ± 0.002
MA3861	carbon-monoxide dehydrogenase, (CdhB) beta subunit	4	0.004 ± 0.002
MA3862	carbon-monoxide dehydrogenase, (CdhC) gamma subunit	5	0.006 ± 0.003
MA3915	UbiE/COQ5 methyltransferase	3	7±2
MA3956	ATP-dependent R helicase	5	20 ± 10
MA3961	predicted protein	2	0.05 ± 0.01
MA3972	conserved hypothetical protein	8	0.1 ± 0.06
MA4040	conserved hypothetical protein	5	7±2
MA4041	acyl carrier protein synthase	4	17 ± 4
MA4042	acetyl-CoA C-acyltransferase	6	12 ± 5
MA4044	adenylate cyclase	4	6±1
MA4047	proteinase IV	2	4±1
MA4048	seryl-tR synthetase	4	5±2
MA4111	ribosomal protein LX	2	5±2
MA4112	translation initiation factor 6	3	5.3 ± 0.9
MA4113	ribosomal protein L31e	2	6±2
MA4117	ribosomal protein S19e	5	6±2
MA4118	adenylosuccinate synthase	6	5±1
MA4142	predicted protein	2	0.14 ± 0.05
MA4152	H+-transporting ATP synthase, (AtpH) subunit H	2	0.32 ± 0.1
MA4153	H+-transporting ATP synthase, (AtpI) subunit I	8	0.10 ± 0.05
MA4154	H+-transporting ATP synthase, (AtpC) subunit C	2	0.08 ± 0.03
MA4155	H+-transporting ATP synthase, (AtpE) subunit E	7	0.13 ± 0.04
MA4156	H+-transporting ATP synthase, (AtpC) subunit C	8	0.10 ± 0.04
MA4157	H+-transporting ATP synthase, (AtpF) subunit F	4	0.13 ± 0.04
MA4158	H+-transporting ATP synthase, (AtpA) subunit A	15	0.12 ± 0.05
MA4159	H+-transporting ATP synthase, (AtpB) subunit B	8	0.14 ± 0.06
MA4160	H+-transporting ATP synthase, (AtpD) subunit D	5	0.10 ± 0.03
MA4175	formylmethanofuran dehydrogenase, subunit A	2	0.14 ± 0.05
MA4176	formylmethanofuran dehydrogenase, subunit C	2	0.14 ± 0.05
MA4198	conserved hypothetical protein	3	4.1 ± 0.1
MA4200	conserved hypothetical protein	3	0.2 ± 0.1
MA4216	glutamate-ammonia ligase	6	4±1
MA4219	conserved hypothetical protein	4	4±1
MA4244	conserved hypothetical protein	4	50 ± 20
MA4245	conserved hypothetical protein	2	7.4 ± 0
MA4246	nucleotide binding protein	3	5±1
MA4258	precorrin-8X methylmutase	5	6±1
MA4259	precorrin-3B C17-methyltransferase	3	8±4
MA4268	proteasome-activating nucleotidase	3	4±1
MA4274	ribosomal protein L11p	5	5.6 ± 0.9
MA4275	ribosomal protein L1p	4	5±2
MA4276	acidic ribosomal protein P0 homolog	6	6±2
MA4277	ribosomal protein L12p	2	5±1
MA4379	methylcobamide:CoM methyltransferase isozyme M	3	80 ± 30
MA4391	methanol-5-hydroxybenzimidazolylcobamide co-methyltransferase (MtaC2), isozyme 2	2	90 ± 40
MA4392	methanol-5-hydroxybenzimidazolylcobamide co-methyltransferase (MtaB2), isozyme 2	2	70 ± 40
MA4413	Hsp60	5	9 ± 4
MA4428	conserved hypothetical protein	5	4.2 ± 0.7
MA4430	methylene-tetrahydromethanopterin dehydrogenase	3	33 ± 7
MA4436	conserved hypothetical protein	4	5±1
MA4459	UTP-glucose-1-phosphate uridylyltransferase	5	4.3 ± 0.8
MA4472	ribosomal protein S17e	2	7±3
MA4547	Methyl coenzyme M reductase (McrG), gamma subunit	5	0.31 ± 0.1
MA4550	Methyl coenzyme M reductase (McrB), beta subunit	7	0.29 ± 0.09
MA4567	multiple resistance/pH regulation related protein F (Na+/H+)	2	0.025 ± 0.012
MA4568	multiple resistance/pH regulation related protein E (Na+/H+)	3	0.03 ± 0.016
MA4591	deoxyribose-phosphate aldolase	3	5±2
MA4592	conserved hypothetical protein	4	5±1
Reference:
Li L, Li Q, Rohlin L, Kim U, Salmon K, Rejtar T, Gunsalus RP, Karger BL, Ferry JG (2007) Quantitative proteomic and microarray analysis of the archaeon Methanosarcina acetivorans grown with acetate versus methanol. Journal of proteome research 6: 759-771
